# Supplementary material for: Towards autonomous energy management: machine learning for effective auditing and optimization
Source: Sci Rep. 2025 Nov 10;15:39368. doi: 10.1038/s41598-025-24513-7 (PMC12603143; doi:10.1038/s41598-025-24513-7)
Supplement: Supplementary file 1 — Supplementary Material 1 [file 41598_2025_24513_MOESM1_ESM.xlsx]

## Sheet: Sheet1
Device Name	Type	Power (W)	Efficiency (%)	Energy Class	Expanded Letter
Carrier 42QHC024	Split	1569	86	B	Good Efficiency
LG LSN24A3	Portable	1245	63	D	Poor Efficiency
Samsung AR12KSSS	Cassette	1997	78	C	Average Efficiency
Mitsubishi MSZ-GL12NA	Cassette	1143	87	B	Good Efficiency
Panasonic CS/CU-KU12YKZ	Window	1719	64	D	Poor Efficiency
Daikin FTXS35GVMA	Cassette	1245	88	B	Good Efficiency
Trane XR16	Portable	1471	69	D	Poor Efficiency
Hitachi RAV-09C	Cassette	2314	94	A	Excellent Efficiency
Gree GWH12AB-K3DNA5A	Portable	1291	80	B	Good Efficiency
Electrolux ESK12C	Window	1090	73	C	Average Efficiency
York YVAG	Cassette	1950	66	D	Poor Efficiency
Honeywell HL14CESWK	Window	1186	71	C	Average Efficiency
Sharp AH-XP13J	Split	1417	80	B	Good Efficiency
Frigidaire FFRE0833U1	Portable	2248	81	B	Good Efficiency
TCL TAC-12CS/XA	Window	2282	82	B	Good Efficiency
Carrier 38QHC030	Window	2165	64	D	Poor Efficiency
LG LSN18A3	Window	2483	71	C	Average Efficiency
Samsung AR18KSSS	Portable	1706	69	D	Poor Efficiency
Mitsubishi MSZ-GL18NA	Split	2265	77	C	Average Efficiency
Panasonic CS/CU-KU18YKZ	Window	1150	84	B	Good Efficiency
Daikin FTXS45GVMA	Cassette	1754	87	B	Good Efficiency
Trane XR18	Split	1803	63	D	Poor Efficiency
Hitachi RAV-18C	Split	1419	73	C	Average Efficiency
Gree GWH18AB-K3DNA5A	Portable	1243	76	C	Average Efficiency
Electrolux ESK18C	Portable	2070	60	D	Poor Efficiency
York YVAG-24	Window	1920	85	B	Good Efficiency
Honeywell HL18CESWK	Cassette	1438	67	D	Poor Efficiency
Sharp AH-XP18J	Portable	1093	91	A	Excellent Efficiency
Frigidaire FFRE1233U1	Cassette	2323	73	C	Average Efficiency
TCL TAC-18CS/XA	Split	1666	67	D	Poor Efficiency
Carrier 42QHC036	Portable	2414	92	A	Excellent Efficiency
LG LSN24A5	Portable	2330	71	C	Average Efficiency
Samsung AR24KSSS	Cassette	2336	90	A	Excellent Efficiency
Mitsubishi MSZ-GL24NA	Split	1890	77	C	Average Efficiency
Panasonic CS/CU-KU24YKZ	Window	2049	61	D	Poor Efficiency
Daikin FTXS60GVMA	Window	1935	84	B	Good Efficiency
Trane XR24	Cassette	1863	75	C	Average Efficiency
Hitachi RAV-24C	Window	1922	81	B	Good Efficiency
Gree GWH24AB-K3DNA5A	Window	1177	87	B	Good Efficiency
Electrolux ESK24C	Cassette	2017	85	B	Good Efficiency
York YVAG-36	Window	2324	63	D	Poor Efficiency
Honeywell HL24CESWK	Cassette	2097	84	B	Good Efficiency
Sharp AH-XP24J	Split	1234	87	B	Good Efficiency
Frigidaire FFRE1533U1	Window	2436	93	A	Excellent Efficiency
TCL TAC-24CS/XA	Window	2163	95	A	Excellent Efficiency
Carrier 42QHC048	Split	2115	87	B	Good Efficiency
LG LSN30A3	Split	1456	78	C	Average Efficiency
Samsung AR30KSSS	Portable	2332	65	D	Poor Efficiency
Mitsubishi MSZ-GL30NA	Cassette	1460	61	D	Poor Efficiency
Panasonic CS/CU-KU30YKZ	Split	1651	88	B	Good Efficiency
Daikin FTXS75GVMA	Split	2185	80	B	Good Efficiency
Trane XR30	Portable	2258	90	A	Excellent Efficiency
Hitachi RAV-30C	Window	1678	77	C	Average Efficiency
Gree GWH30AB-K3DNA5A	Cassette	2270	70	C	Average Efficiency
Electrolux ESK30C	Split	2143	82	B	Good Efficiency
York YVAG-48	Portable	2322	63	D	Poor Efficiency
Honeywell HL30CESWK	Split	2397	93	A	Excellent Efficiency
Sharp AH-XP30J	Split	1693	88	B	Good Efficiency
Frigidaire FFRE1833U1	Split	1812	74	C	Average Efficiency
TCL TAC-30CS/XA	Cassette	1627	94	A	Excellent Efficiency
Carrier 42QHC060	Window	1395	93	A	Excellent Efficiency
LG LSN36A3	Cassette	1568	79	C	Average Efficiency
Samsung AR36KSSS	Split	1019	71	C	Average Efficiency
Mitsubishi MSZ-GL36NA	Portable	1973	86	B	Good Efficiency
Panasonic CS/CU-KU36YKZ	Portable	1448	67	D	Poor Efficiency
Daikin FTXS90GVMA	Window	1261	66	D	Poor Efficiency
Trane XR36	Cassette	2477	64	D	Poor Efficiency
Hitachi RAV-36C	Window	1105	60	D	Poor Efficiency
Gree GWH36AB-K3DNA5A	Split	1632	80	B	Good Efficiency
Electrolux ESK36C	Split	1282	77	C	Average Efficiency
York YVAG-60	Window	1787	79	C	Average Efficiency
Honeywell HL36CESWK	Cassette	1532	88	B	Good Efficiency
Sharp AH-XP36J	Window	1680	66	D	Poor Efficiency
Frigidaire FFRE2433U1	Window	1559	77	C	Average Efficiency
TCL TAC-36CS/XA	Cassette	2024	72	C	Average Efficiency
Carrier 42QHC072	Cassette	1672	92	A	Excellent Efficiency
LG LSN42A3	Window	2157	78	C	Average Efficiency
Samsung AR42KSSS	Split	2318	88	B	Good Efficiency
Mitsubishi MSZ-GL42NA	Window	1803	80	B	Good Efficiency
Panasonic CS/CU-KU42YKZ	Split	2005	93	A	Excellent Efficiency
Daikin FTXS105GVMA	Split	2412	78	C	Average Efficiency
Trane XR42	Split	2144	69	D	Poor Efficiency
Hitachi RAV-42C	Window	1859	78	C	Average Efficiency
Gree GWH42AB-K3DNA5A	Cassette	1371	60	D	Poor Efficiency
Electrolux ESK42C	Window	1950	79	C	Average Efficiency
York YVAG-72	Portable	1116	86	B	Good Efficiency
Honeywell HL42CESWK	Window	1212	77	C	Average Efficiency
Sharp AH-XP42J	Portable	2093	66	D	Poor Efficiency
Frigidaire FFRE2733U1	Portable	1846	73	C	Average Efficiency
TCL TAC-42CS/XA	Portable	1553	86	B	Good Efficiency
Carrier 42QHC084	Window	1967	91	A	Excellent Efficiency
LG LSN48A3	Cassette	2499	70	C	Average Efficiency
Samsung AR48KSSS	Window	2052	91	A	Excellent Efficiency
Mitsubishi MSZ-GL48NA	Portable	2372	65	D	Poor Efficiency
Panasonic CS/CU-KU48YKZ	Portable	1481	93	A	Excellent Efficiency
Daikin FTXS120GVMA	Cassette	1781	66	D	Poor Efficiency
Trane XR48	Cassette	2318	87	B	Good Efficiency
Hitachi RAV-48C	Cassette	1696	89	B	Good Efficiency
Gree GWH48AB-K3DNA5A	Cassette	1856	72	C	Average Efficiency
Electrolux ESK48C	Cassette	1128	70	C	Average Efficiency
York YVAG-84	Cassette	2058	83	B	Good Efficiency
Honeywell HL48CESWK	Split	1556	68	D	Poor Efficiency
Sharp AH-XP48J	Split	1990	71	C	Average Efficiency
Frigidaire FFRE3033U1	Portable	1517	80	B	Good Efficiency
TCL TAC-48CS/XA	Cassette	2057	90	A	Excellent Efficiency
Carrier 42QHC096	Cassette	2176	88	B	Good Efficiency
LG LSN54A3	Cassette	1442	77	C	Average Efficiency
Samsung AR54KSSS	Window	1257	65	D	Poor Efficiency
Mitsubishi MSZ-GL54NA	Cassette	2198	66	D	Poor Efficiency
Panasonic CS/CU-KU54YKZ	Portable	1090	74	C	Average Efficiency
Daikin FTXS135GVMA	Cassette	1381	70	C	Average Efficiency
Trane XR54	Window	1976	67	D	Poor Efficiency
Hitachi RAV-54C	Portable	1845	65	D	Poor Efficiency
Gree GWH54AB-K3DNA5A	Window	2256	84	B	Good Efficiency
Electrolux ESK54C	Portable	1803	87	B	Good Efficiency
York YVAG-96	Split	1640	88	B	Good Efficiency
Honeywell HL54CESWK	Cassette	2467	74	C	Average Efficiency
Sharp AH-XP54J	Portable	2431	87	B	Good Efficiency
Frigidaire FFRE3333U1	Split	1310	63	D	Poor Efficiency
TCL TAC-54CS/XA	Portable	1617	68	D	Poor Efficiency
Carrier 42QHC108	Portable	2131	86	B	Good Efficiency
LG LSN60A3	Portable	1808	95	A	Excellent Efficiency
Samsung AR60KSSS	Split	2418	61	D	Poor Efficiency
Mitsubishi MSZ-GL60NA	Portable	1423	64	D	Poor Efficiency
Panasonic CS/CU-KU60YKZ	Window	1607	67	D	Poor Efficiency
Daikin FTXS150GVMA	Cassette	1734	67	D	Poor Efficiency
Trane XR60	Cassette	2327	69	D	Poor Efficiency
Hitachi RAV-60C	Window	1640	62	D	Poor Efficiency
Gree GWH60AB-K3DNA5A	Split	2227	79	C	Average Efficiency
Electrolux ESK60C	Split	1218	86	B	Good Efficiency
York YVAG-108	Cassette	2040	64	D	Poor Efficiency
Honeywell HL60CESWK	Split	1238	69	D	Poor Efficiency
Sharp AH-XP60J	Split	1207	63	D	Poor Efficiency
Frigidaire FFRE3633U1	Split	1186	79	C	Average Efficiency
TCL TAC-60CS/XA	Cassette	2080	89	B	Good Efficiency
Carrier 42QHC060	Cassette	1519	73	C	Average Efficiency
LG LSN36A5	Split	1589	88	B	Good Efficiency
Samsung AR36KX	Portable	1217	64	D	Poor Efficiency
Mitsubishi MSZ-GL36K	Portable	2271	94	A	Excellent Efficiency
Panasonic CS/CU-KU36GKZ	Cassette	1105	62	D	Poor Efficiency
Daikin FTXS75GVNB	Portable	2043	89	B	Good Efficiency
Trane XR24	Cassette	1789	76	C	Average Efficiency
Hitachi RAV-36B	Split	1532	82	B	Good Efficiency
Gree GWH36AB-K3DNA7A	Portable	1781	72	C	Average Efficiency
Electrolux ESK36B	Split	1216	69	D	Poor Efficiency
York YVAG-60X	Portable	1432	78	C	Average Efficiency
Honeywell HL36CESQ	Cassette	1022	71	C	Average Efficiency
Sharp AH-XP36B	Split	1705	69	D	Poor Efficiency
Frigidaire FFRE1833B	Portable	1069	66	D	Poor Efficiency
TCL TAC-36BS/XA	Window	1327	78	C	Average Efficiency
Carrier 42QHC048	Cassette	1607	83	B	Good Efficiency
LG LSN30A5	Portable	1825	71	C	Average Efficiency
Samsung AR30KX	Portable	2274	65	D	Poor Efficiency
Mitsubishi MSZ-GL30K	Split	1834	60	D	Poor Efficiency
Panasonic CS/CU-KU30GKZ	Split	1416	85	B	Good Efficiency
Daikin FTXS60GVNB	Window	1364	66	D	Poor Efficiency
Trane XR18	Cassette	2400	68	D	Poor Efficiency
Hitachi RAV-30B	Window	1327	71	C	Average Efficiency
Gree GWH30AB-K3DNA6A	Window	1876	61	D	Poor Efficiency
Electrolux ESK30B	Portable	1145	67	D	Poor Efficiency
York YVAG-48X	Window	2082	79	C	Average Efficiency
Honeywell HL30CESQ	Portable	2467	89	B	Good Efficiency
Sharp AH-XP30B	Cassette	1976	88	B	Good Efficiency
Frigidaire FFRE1533B	Cassette	1209	91	A	Excellent Efficiency
TCL TAC-30BS/XA	Window	1843	81	B	Good Efficiency
Carrier 42QHC036	Split	1008	62	D	Poor Efficiency
LG LSN24A5	Portable	1580	70	C	Average Efficiency
Samsung AR24KX	Window	2182	86	B	Good Efficiency
Mitsubishi MSZ-GL24K	Window	1102	76	C	Average Efficiency
Panasonic CS/CU-KU24GKZ	Split	2429	68	D	Poor Efficiency
Daikin FTXS45GVNB	Window	1227	86	B	Good Efficiency
Trane XR12	Cassette	1195	73	C	Average Efficiency
Hitachi RAV-24B	Cassette	1413	61	D	Poor Efficiency
Gree GWH24AB-K3DNA5A	Split	1746	79	C	Average Efficiency
Electrolux ESK24B	Cassette	1421	85	B	Good Efficiency
York YVAG-36X	Portable	1371	68	D	Poor Efficiency
Honeywell HL24CESQ	Window	2152	82	B	Good Efficiency
Sharp AH-XP24B	Portable	1450	84	B	Good Efficiency
Frigidaire FFRE1233B	Window	2405	86	B	Good Efficiency
TCL TAC-24BS/XA	Portable	2208	79	C	Average Efficiency
Carrier 42QHC030	Split	1602	79	C	Average Efficiency
LG LSN18A5	Portable	1191	73	C	Average Efficiency
Samsung AR18KX	Window	2241	83	B	Good Efficiency
Mitsubishi MSZ-GL18K	Cassette	1261	67	D	Poor Efficiency
Panasonic CS/CU-KU18GKZ	Cassette	1029	80	B	Good Efficiency
Daikin FTXS35GVNB	Window	2447	70	C	Average Efficiency
Trane XR9	Cassette	1124	84	B	Good Efficiency
Hitachi RAV-18B	Cassette	1148	63	D	Poor Efficiency
Gree GWH18AB-K3DNA4A	Portable	1161	93	A	Excellent Efficiency
Electrolux ESK18B	Cassette	1224	60	D	Poor Efficiency
York YVAG-24X	Window	1999	62	D	Poor Efficiency
Honeywell HL18CESQ	Window	1244	68	D	Poor Efficiency
Sharp AH-XP18B	Window	1196	67	D	Poor Efficiency
Frigidaire FFRE0833B	Cassette	2000	63	D	Poor Efficiency
TCL TAC-18BS/XA	Portable	2079	79	C	Average Efficiency
Carrier 42QHC024	Split	2404	61	D	Poor Efficiency
LG LSN12A5	Split	1683	90	A	Excellent Efficiency
Samsung AR12KX	Portable	1975	86	B	Good Efficiency
Mitsubishi MSZ-GL12K	Split	1356	76	C	Average Efficiency
Panasonic CS/CU-KU12GKZ	Split	2347	60	D	Poor Efficiency
Daikin FTXS30GVNB	Split	1354	95	A	Excellent Efficiency
Trane XR6	Window	1585	81	B	Good Efficiency
Hitachi RAV-12B	Cassette	2476	86	B	Good Efficiency
Gree GWH12AB-K3DNA3A	Split	2273	88	B	Good Efficiency
Electrolux ESK12B	Window	1585	83	B	Good Efficiency
York YVAG-12X	Window	1030	95	A	Excellent Efficiency
Honeywell HL12CESQ	Split	2144	67	D	Poor Efficiency
Sharp AH-XP12B	Split	1767	63	D	Poor Efficiency
Frigidaire FFRE0533B	Split	1617	75	C	Average Efficiency
TCL TAC-12BS/XA	Cassette	1139	86	B	Good Efficiency
Carrier 42QHC072	Cassette	2361	95	A	Excellent Efficiency
LG LSN42A5	Split	1520	84	B	Good Efficiency
Samsung AR42KX	Portable	2202	62	D	Poor Efficiency
Mitsubishi MSZ-GL42K	Portable	2164	89	B	Good Efficiency
Panasonic CS/CU-KU42GKZ	Cassette	1118	75	C	Average Efficiency
Daikin FTXS105GVNB	Cassette	1770	75	C	Average Efficiency
Trane XR42	Split	2474	85	B	Good Efficiency
Hitachi RAV-42B	Split	1280	71	C	Average Efficiency
Gree GWH42AB-K3DNA8A	Cassette	1431	84	B	Good Efficiency
Electrolux ESK42B	Split	2445	88	B	Good Efficiency
York YVAG-72X	Window	1916	63	D	Poor Efficiency
Honeywell HL42CESQ	Portable	1664	87	B	Good Efficiency
Sharp AH-XP42B	Cassette	1632	60	D	Poor Efficiency
Frigidaire FFRE2733B	Cassette	1532	87	B	Good Efficiency
TCL TAC-42BS/XA	Portable	1306	82	B	Good Efficiency
Carrier 42QHC084	Split	1529	83	B	Good Efficiency
LG LSN48A5	Split	2332	94	A	Excellent Efficiency
Samsung AR48KX	Cassette	2359	60	D	Poor Efficiency
Mitsubishi MSZ-GL48K	Cassette	1671	77	C	Average Efficiency
Panasonic CS/CU-KU48GKZ	Window	1202	90	A	Excellent Efficiency
Daikin FTXS120GVNB	Split	2222	81	B	Good Efficiency
Trane XR48	Cassette	1842	92	A	Excellent Efficiency
Hitachi RAV-48B	Cassette	1095	67	D	Poor Efficiency
Gree GWH48AB-K3DNA9A	Portable	2243	81	B	Good Efficiency
Electrolux ESK48B	Split	1040	75	C	Average Efficiency
York YVAG-84X	Portable	1354	74	C	Average Efficiency
Honeywell HL48CESQ	Portable	2265	89	B	Good Efficiency
Sharp AH-XP48B	Window	2470	73	C	Average Efficiency
Frigidaire FFRE3033B	Window	1583	69	D	Poor Efficiency
TCL TAC-48BS/XA	Split	2477	85	B	Good Efficiency
Carrier 42QHC096	Portable	1163	83	B	Good Efficiency
LG LSN54A5	Cassette	2437	77	C	Average Efficiency
Samsung AR54KX	Window	1965	71	C	Average Efficiency
Mitsubishi MSZ-GL54K	Portable	1434	86	B	Good Efficiency
Panasonic CS/CU-KU54GKZ	Split	1113	67	D	Poor Efficiency
Daikin FTXS135GVNB	Split	2175	88	B	Good Efficiency
Trane XR54	Split	1626	61	D	Poor Efficiency
Hitachi RAV-54B	Split	1061	66	D	Poor Efficiency
Gree GWH54AB-K3DNA10A	Split	1697	60	D	Poor Efficiency
Electrolux ESK54B	Portable	2377	93	A	Excellent Efficiency
York YVAG-96X	Split	1031	63	D	Poor Efficiency
Honeywell HL54CESQ	Window	1803	85	B	Good Efficiency
Sharp AH-XP54B	Cassette	2237	64	D	Poor Efficiency
Frigidaire FFRE3333B	Cassette	2463	89	B	Good Efficiency
TCL TAC-54BS/XA	Portable	1394	61	D	Poor Efficiency
Carrier 42QHC108	Split	2414	79	C	Average Efficiency
LG LSN60A5	Window	1078	76	C	Average Efficiency
Samsung AR60KX	Window	1856	88	B	Good Efficiency
Mitsubishi MSZ-GL60K	Window	1988	71	C	Average Efficiency
Panasonic CS/CU-KU60GKZ	Split	1090	79	C	Average Efficiency
Daikin FTXS150GVNB	Split	1085	71	C	Average Efficiency
Trane XR60	Cassette	1899	74	C	Average Efficiency
Hitachi RAV-60B	Portable	2317	73	C	Average Efficiency
Gree GWH60AB-K3DNA11A	Portable	1808	95	A	Excellent Efficiency
Electrolux ESK60B	Split	1808	76	C	Average Efficiency
York YVAG-108X	Window	2426	81	B	Good Efficiency
Honeywell HL60CESQ	Window	2487	69	D	Poor Efficiency
Sharp AH-XP60B	Portable	1252	62	D	Poor Efficiency
Frigidaire FFRE3633B	Portable	1227	87	B	Good Efficiency
TCL TAC-60BS/XA	Window	1014	80	B	Good Efficiency
Carrier 42QHC120	Cassette	1436	78	C	Average Efficiency
LG LSN66A5	Window	1604	83	B	Good Efficiency
Samsung AR66KX	Cassette	2057	70	C	Average Efficiency
Mitsubishi MSZ-GL66K	Cassette	1831	87	B	Good Efficiency
Panasonic CS/CU-KU66GKZ	Cassette	1553	86	B	Good Efficiency
Daikin FTXS180GVNB	Cassette	1764	87	B	Good Efficiency
Trane XR66	Cassette	1471	76	C	Average Efficiency
Hitachi RAV-66B	Split	2225	87	B	Good Efficiency
Gree GWH66AB-K3DNA12A	Split	1488	76	C	Average Efficiency
Electrolux ESK66B	Window	2133	68	D	Poor Efficiency
York YVAG-120X	Portable	2083	78	C	Average Efficiency
Honeywell HL66CESQ	Split	1030	60	D	Poor Efficiency
Sharp AH-XP66B	Split	1988	85	B	Good Efficiency
Frigidaire FFRE3933B	Split	1820	88	B	Good Efficiency
TCL TAC-66BS/XA	Cassette	2376	74	C	Average Efficiency
Carrier 42QHC132	Cassette	2167	61	D	Poor Efficiency
LG LSN72A5	Split	1475	93	A	Excellent Efficiency
Samsung AR72KX	Split	1793	91	A	Excellent Efficiency
Mitsubishi MSZ-GL72K	Portable	1112	65	D	Poor Efficiency
Panasonic CS/CU-KU72GKZ	Window	2058	92	A	Excellent Efficiency
Daikin FTXS200GVNB	Portable	1298	87	B	Good Efficiency
Trane XR72	Cassette	1033	72	C	Average Efficiency
Hitachi RAV-72B	Cassette	1178	65	D	Poor Efficiency
Gree GWH72AB-K3DNA13A	Portable	1330	80	B	Good Efficiency
Electrolux ESK72B	Split	1226	79	C	Average Efficiency
York YVAG-132X	Window	1778	72	C	Average Efficiency
Honeywell HL72CESQ	Split	1019	88	B	Good Efficiency
Sharp AH-XP72B	Cassette	1592	78	C	Average Efficiency
Frigidaire FFRE4233B	Portable	2454	83	B	Good Efficiency
TCL TAC-72BS/XA	Window	1355	77	C	Average Efficiency
Carrier 42QHC144	Split	2074	78	C	Average Efficiency
LG LSN78A5	Portable	1504	69	D	Poor Efficiency
Samsung AR78KX	Window	1708	84	B	Good Efficiency
Mitsubishi MSZ-GL78K	Portable	1054	78	C	Average Efficiency
Panasonic CS/CU-KU78GKZ	Split	1550	85	B	Good Efficiency
Daikin FTXS220GVNB	Split	2032	62	D	Poor Efficiency
Trane XR78	Cassette	2226	73	C	Average Efficiency
Hitachi RAV-78B	Window	1184	86	B	Good Efficiency
Gree GWH78AB-K3DNA14A	Portable	1919	68	D	Poor Efficiency
Electrolux ESK78B	Window	1147	81	B	Good Efficiency
York YVAG-144X	Portable	1999	62	D	Poor Efficiency
Honeywell HL78CESQ	Cassette	2356	66	D	Poor Efficiency
Sharp AH-XP78B	Portable	1881	82	B	Good Efficiency
Frigidaire FFRE4533B	Window	2339	70	C	Average Efficiency
TCL TAC-78BS/XA	Cassette	1748	90	A	Excellent Efficiency
Carrier 42QHC156	Portable	2144	65	D	Poor Efficiency
LG LSN84A5	Window	1962	84	B	Good Efficiency
Samsung AR84KX	Window	2421	84	B	Good Efficiency
Mitsubishi MSZ-GL84K	Window	1358	75	C	Average Efficiency
Panasonic CS/CU-KU84GKZ	Split	1379	76	C	Average Efficiency
Daikin FTXS240GVNB	Portable	1990	71	C	Average Efficiency
Trane XR84	Portable	1305	63	D	Poor Efficiency
Hitachi RAV-84B	Cassette	2075	93	A	Excellent Efficiency
Gree GWH84AB-K3DNA15A	Window	1210	85	B	Good Efficiency
Electrolux ESK84B	Portable	2276	90	A	Excellent Efficiency
York YVAG-156X	Portable	2048	94	A	Excellent Efficiency
Honeywell HL84CESQ	Split	2439	79	C	Average Efficiency
Sharp AH-XP84B	Cassette	1639	64	D	Poor Efficiency
Frigidaire FFRE4833B	Portable	1790	91	A	Excellent Efficiency
TCL TAC-84BS/XA	Window	2236	72	C	Average Efficiency
Carrier 42QHC168	Window	2109	63	D	Poor Efficiency
LG LSN90A5	Split	1043	76	C	Average Efficiency
Samsung AR90KX	Cassette	1559	71	C	Average Efficiency
Mitsubishi MSZ-GL90K	Split	1904	64	D	Poor Efficiency
Panasonic CS/CU-KU90GKZ	Cassette	2034	78	C	Average Efficiency
Daikin FTXS260GVNB	Cassette	2478	77	C	Average Efficiency
Trane XR90	Portable	1928	80	B	Good Efficiency
Hitachi RAV-90B	Split	1338	84	B	Good Efficiency
Gree GWH90AB-K3DNA16A	Split	1487	68	D	Poor Efficiency
Electrolux ESK90B	Cassette	1269	81	B	Good Efficiency
York YVAG-168X	Cassette	1005	71	C	Average Efficiency
Honeywell HL90CESQ	Window	2302	89	B	Good Efficiency
Sharp AH-XP90B	Portable	1518	75	C	Average Efficiency
Frigidaire FFRE5133B	Split	2386	76	C	Average Efficiency
TCL TAC-90BS/XA	Split	2027	70	C	Average Efficiency
Carrier 42QHC180	Window	1396	75	C	Average Efficiency
LG LSN96A5	Split	1872	74	C	Average Efficiency
Samsung AR96KX	Split	2210	60	D	Poor Efficiency
Mitsubishi MSZ-GL96K	Portable	1074	94	A	Excellent Efficiency
Panasonic CS/CU-KU96GKZ	Portable	1232	72	C	Average Efficiency
Daikin FTXS280GVNB	Portable	1495	72	C	Average Efficiency
Trane XR96	Window	1379	71	C	Average Efficiency
Hitachi RAV-96B	Window	1769	85	B	Good Efficiency
Gree GWH96AB-K3DNA17A	Cassette	2209	90	A	Excellent Efficiency
Electrolux ESK96B	Portable	1627	60	D	Poor Efficiency
York YVAG-180X	Split	2271	77	C	Average Efficiency
Honeywell HL96CESQ	Split	2163	71	C	Average Efficiency
Sharp AH-XP96B	Window	1867	74	C	Average Efficiency
Frigidaire FFRE5433B	Split	2377	82	B	Good Efficiency
TCL TAC-96BS/XA	Cassette	1624	70	C	Average Efficiency
Carrier 42QHC192	Portable	2202	65	D	Poor Efficiency
LG LSN102A5	Portable	2319	74	C	Average Efficiency
Samsung AR102KX	Cassette	2398	60	D	Poor Efficiency
Mitsubishi MSZ-GL102K	Split	1418	81	B	Good Efficiency
Panasonic CS/CU-KU102GKZ	Window	1125	89	B	Good Efficiency
Daikin FTXS300GVNB	Cassette	1346	70	C	Average Efficiency
Trane XR102	Portable	2497	72	C	Average Efficiency
Hitachi RAV-102B	Window	1519	87	B	Good Efficiency
Gree GWH102AB-K3DNA18A	Split	1996	79	C	Average Efficiency
Electrolux ESK102B	Cassette	1089	85	B	Good Efficiency
York YVAG-192X	Split	1956	75	C	Average Efficiency
Honeywell HL102CESQ	Cassette	1379	67	D	Poor Efficiency
Sharp AH-XP102B	Portable	1767	71	C	Average Efficiency
Frigidaire FFRE5733B	Portable	2127	85	B	Good Efficiency
TCL TAC-102BS/XA	Cassette	2089	81	B	Good Efficiency
Carrier 42QHC204	Split	1287	67	D	Poor Efficiency
LG LSN108A5	Portable	1075	68	D	Poor Efficiency
Samsung AR108KX	Cassette	2138	78	C	Average Efficiency
Mitsubishi MSZ-GL108K	Split	1871	88	B	Good Efficiency
Panasonic CS/CU-KU108GKZ	Window	1078	64	D	Poor Efficiency
Daikin FTXS320GVNB	Window	1576	79	C	Average Efficiency
Trane XR108	Portable	1984	70	C	Average Efficiency
Hitachi RAV-108B	Cassette	1123	82	B	Good Efficiency
Gree GWH108AB-K3DNA19A	Cassette	2237	60	D	Poor Efficiency
Electrolux ESK108B	Cassette	1288	85	B	Good Efficiency
York YVAG-204X	Window	1854	73	C	Average Efficiency
Honeywell HL108CESQ	Split	2056	65	D	Poor Efficiency
Sharp AH-XP108B	Window	1022	77	C	Average Efficiency
Frigidaire FFRE6033B	Split	1378	91	A	Excellent Efficiency
TCL TAC-108BS/XA	Portable	1644	68	D	Poor Efficiency
Carrier 42QHC216	Window	1330	91	A	Excellent Efficiency
LG LSN114A5	Cassette	2413	75	C	Average Efficiency
Samsung AR114KX	Window	1107	75	C	Average Efficiency
Mitsubishi MSZ-GL114K	Window	1259	60	D	Poor Efficiency
Panasonic CS/CU-KU114GKZ	Portable	2106	69	D	Poor Efficiency
Daikin FTXS340GVNB	Cassette	2381	74	C	Average Efficiency
Trane XR114	Portable	1025	93	A	Excellent Efficiency
Hitachi RAV-114B	Cassette	1187	83	B	Good Efficiency
Gree GWH114AB-K3DNA20A	Split	1470	90	A	Excellent Efficiency
Electrolux ESK114B	Cassette	1570	71	C	Average Efficiency
York YVAG-216X	Portable	1926	69	D	Poor Efficiency
Honeywell HL114CESQ	Split	1886	90	A	Excellent Efficiency
Sharp AH-XP114B	Window	2465	83	B	Good Efficiency
Frigidaire FFRE6333B	Window	1262	82	B	Good Efficiency
TCL TAC-114BS/XA	Window	1929	68	D	Poor Efficiency
Carrier 42QHC228	Split	2277	73	C	Average Efficiency
LG LSN120A5	Portable	2110	87	B	Good Efficiency
Samsung AR120KX	Cassette	1678	80	B	Good Efficiency
Mitsubishi MSZ-GL120K	Split	1490	78	C	Average Efficiency
Panasonic CS/CU-KU120GKZ	Cassette	1623	60	D	Poor Efficiency
Daikin FTXS360GVNB	Portable	1980	79	C	Average Efficiency
Trane XR120	Split	2104	95	A	Excellent Efficiency
Hitachi RAV-120B	Split	1244	61	D	Poor Efficiency
Gree GWH120AB-K3DNA21A	Window	2380	75	C	Average Efficiency
Electrolux ESK120B	Portable	2004	94	A	Excellent Efficiency
York YVAG-228X	Window	1331	68	D	Poor Efficiency
Honeywell HL120CESQ	Portable	1642	67	D	Poor Efficiency
Sharp AH-XP120B	Split	1348	83	B	Good Efficiency
Frigidaire FFRE6633B	Split	2040	94	A	Excellent Efficiency
TCL TAC-120BS/XA	Window	2371	73	C	Average Efficiency
Carrier 42QHC240	Split	1960	67	D	Poor Efficiency
LG LSN126A5	Window	1988	89	B	Good Efficiency
Samsung AR126KX	Split	1792	81	B	Good Efficiency
Mitsubishi MSZ-GL126K	Split	2079	73	C	Average Efficiency
Panasonic CS/CU-KU126GKZ	Cassette	2437	82	B	Good Efficiency
Daikin FTXS380GVNB	Split	2166	89	B	Good Efficiency
Trane XR126	Portable	1855	69	D	Poor Efficiency
Hitachi RAV-126B	Portable	1201	67	D	Poor Efficiency
Gree GWH126AB-K3DNA22A	Cassette	2396	88	B	Good Efficiency
Electrolux ESK126B	Cassette	1703	81	B	Good Efficiency
York YVAG-240X	Window	1489	69	D	Poor Efficiency
Honeywell HL126CESQ	Portable	1042	76	C	Average Efficiency
Sharp AH-XP126B	Window	1969	72	C	Average Efficiency
Frigidaire FFRE6933B	Window	2245	79	C	Average Efficiency
TCL TAC-126BS/XA	Split	1531	92	A	Excellent Efficiency
Carrier 42QHC252	Window	1388	69	D	Poor Efficiency
LG LSN132A5	Window	1861	92	A	Excellent Efficiency
Samsung AR132KX	Window	2244	69	D	Poor Efficiency
Mitsubishi MSZ-GL132K	Cassette	1500	82	B	Good Efficiency
Panasonic CS/CU-KU132GKZ	Portable	1691	69	D	Poor Efficiency
Daikin FTXS400GVNB	Window	2170	82	B	Good Efficiency
Trane XR132	Window	1973	64	D	Poor Efficiency
Hitachi RAV-132B	Split	1405	72	C	Average Efficiency
Gree GWH132AB-K3DNA23A	Cassette	1278	65	D	Poor Efficiency
Electrolux ESK132B	Split	2028	80	B	Good Efficiency
York YVAG-252X	Portable	2155	88	B	Good Efficiency
Honeywell HL132CESQ	Split	1627	74	C	Average Efficiency
Sharp AH-XP132B	Cassette	1642	84	B	Good Efficiency
Frigidaire FFRE7233B	Window	1963	69	D	Poor Efficiency
TCL TAC-132BS/XA	Window	2496	65	D	Poor Efficiency
Carrier 42QHC264	Cassette	1310	74	C	Average Efficiency
LG LSN138A5	Split	1500	88	B	Good Efficiency
Samsung AR138KX	Split	1227	63	D	Poor Efficiency
Mitsubishi MSZ-GL138K	Cassette	1567	61	D	Poor Efficiency
Panasonic CS/CU-KU138GKZ	Portable	1874	69	D	Poor Efficiency
Daikin FTXS420GVNB	Portable	1083	81	B	Good Efficiency
Trane XR138	Split	2065	84	B	Good Efficiency
Hitachi RAV-138B	Window	1515	95	A	Excellent Efficiency
Gree GWH138AB-K3DNA24A	Cassette	2402	75	C	Average Efficiency
Electrolux ESK138B	Portable	2160	75	C	Average Efficiency
York YVAG-264X	Window	1214	71	C	Average Efficiency
Honeywell HL138CESQ	Cassette	1654	79	C	Average Efficiency
Sharp AH-XP138B	Window	1287	94	A	Excellent Efficiency
Frigidaire FFRE7533B	Portable	1088	83	B	Good Efficiency
TCL TAC-138BS/XA	Cassette	1015	63	D	Poor Efficiency
Carrier 42QHC132	Split	2277	63	D	Poor Efficiency
LG LSN72A5	Portable	2189	72	C	Average Efficiency
Samsung AR72KX	Cassette	1363	64	D	Poor Efficiency
Mitsubishi MSZ-GL72K	Window	1375	93	A	Excellent Efficiency
Panasonic CS/CU-KU72GKZ	Cassette	1369	75	C	Average Efficiency
Daikin FTXS200GVNB	Split	2248	92	A	Excellent Efficiency
Trane XR72	Window	1311	72	C	Average Efficiency
Hitachi RAV-72B	Window	2445	78	C	Average Efficiency
Gree GWH72AB-K3DNA13A	Window	2017	90	A	Excellent Efficiency
Electrolux ESK72B	Split	2307	72	C	Average Efficiency
York YVAG-132X	Window	1529	88	B	Good Efficiency
Honeywell HL72CESQ	Cassette	2384	67	D	Poor Efficiency
Sharp AH-XP72B	Portable	2479	82	B	Good Efficiency
Frigidaire FFRE4233B	Cassette	1746	77	C	Average Efficiency
TCL TAC-72BS/XA	Split	1071	74	C	Average Efficiency
Carrier 42QHC144	Cassette	1281	63	D	Poor Efficiency
LG LSN78A5	Window	2031	73	C	Average Efficiency
Samsung AR78KX	Cassette	1920	60	D	Poor Efficiency
Mitsubishi MSZ-GL78K	Window	1968	67	D	Poor Efficiency
Panasonic CS/CU-KU78GKZ	Portable	1065	62	D	Poor Efficiency
Daikin FTXS220GVNB	Split	2176	75	C	Average Efficiency
Trane XR78	Split	1809	93	A	Excellent Efficiency
Hitachi RAV-78B	Cassette	2410	81	B	Good Efficiency
Gree GWH78AB-K3DNA14A	Window	1199	83	B	Good Efficiency
Electrolux ESK78B	Cassette	2193	79	C	Average Efficiency
York YVAG-144X	Cassette	1111	88	B	Good Efficiency
Honeywell HL78CESQ	Portable	2333	89	B	Good Efficiency
Sharp AH-XP78B	Window	2096	81	B	Good Efficiency
Frigidaire FFRE4533B	Portable	2393	89	B	Good Efficiency
TCL TAC-78BS/XA	Window	1940	65	D	Poor Efficiency
Carrier 42QHC156	Split	2216	88	B	Good Efficiency
LG LSN84A5	Window	1961	89	B	Good Efficiency
Samsung AR84KX	Window	2005	60	D	Poor Efficiency
Mitsubishi MSZ-GL84K	Window	2436	89	B	Good Efficiency
Panasonic CS/CU-KU84GKZ	Cassette	1391	67	D	Poor Efficiency
Daikin FTXS240GVNB	Window	2406	71	C	Average Efficiency
Trane XR84	Window	1935	95	A	Excellent Efficiency
Hitachi RAV-84B	Portable	1198	94	A	Excellent Efficiency
Gree GWH84AB-K3DNA15A	Window	1278	86	B	Good Efficiency
Electrolux ESK84B	Portable	2331	83	B	Good Efficiency
York YVAG-156X	Window	1539	72	C	Average Efficiency
Honeywell HL84CESQ	Window	1377	85	B	Good Efficiency
Sharp AH-XP84B	Window	1670	65	D	Poor Efficiency
Frigidaire FFRE4833B	Portable	1499	60	D	Poor Efficiency
TCL TAC-84BS/XA	Window	1490	61	D	Poor Efficiency
Carrier 42QHC168	Cassette	2458	86	B	Good Efficiency
LG LSN90A5	Window	1988	64	D	Poor Efficiency
Samsung AR90KX	Window	1273	75	C	Average Efficiency
Mitsubishi MSZ-GL90K	Split	2404	75	C	Average Efficiency
Panasonic CS/CU-KU90GKZ	Split	1007	95	A	Excellent Efficiency
Daikin FTXS260GVNB	Cassette	1551	75	C	Average Efficiency
Trane XR90	Portable	2475	95	A	Excellent Efficiency
Hitachi RAV-90B	Split	1320	73	C	Average Efficiency
Gree GWH90AB-K3DNA16A	Portable	1660	72	C	Average Efficiency
Electrolux ESK90B	Split	1690	64	D	Poor Efficiency
York YVAG-168X	Portable	1834	66	D	Poor Efficiency
Honeywell HL90CESQ	Cassette	1427	90	A	Excellent Efficiency
Sharp AH-XP90B	Split	1950	66	D	Poor Efficiency
Frigidaire FFRE5133B	Portable	2064	77	C	Average Efficiency
TCL TAC-90BS/XA	Split	1018	80	B	Good Efficiency
Carrier 42QHC180	Window	1656	87	B	Good Efficiency
LG LSN96A5	Split	1000	62	D	Poor Efficiency
Samsung AR96KX	Cassette	2141	79	C	Average Efficiency
Mitsubishi MSZ-GL96K	Window	1850	82	B	Good Efficiency
Panasonic CS/CU-KU96GKZ	Cassette	1694	81	B	Good Efficiency
Daikin FTXS280GVNB	Portable	1988	76	C	Average Efficiency
Trane XR96	Portable	1100	68	D	Poor Efficiency
Hitachi RAV-96B	Split	1438	62	D	Poor Efficiency
Gree GWH96AB-K3DNA17A	Portable	1303	68	D	Poor Efficiency
Electrolux ESK96B	Cassette	1307	92	A	Excellent Efficiency
York YVAG-180X	Split	1858	81	B	Good Efficiency
Honeywell HL96CESQ	Split	1579	77	C	Average Efficiency
Sharp AH-XP96B	Window	1391	64	D	Poor Efficiency
Frigidaire FFRE5433B	Split	2317	73	C	Average Efficiency
TCL TAC-96BS/XA	Cassette	1198	63	D	Poor Efficiency
Carrier 42QHC192	Split	1155	67	D	Poor Efficiency
LG LSN102A5	Cassette	2236	70	C	Average Efficiency
Samsung AR102KX	Portable	1521	81	B	Good Efficiency
Mitsubishi MSZ-GL102K	Portable	1803	85	B	Good Efficiency
Panasonic CS/CU-KU102GKZ	Cassette	2317	68	D	Poor Efficiency
Daikin FTXS300GVNB	Cassette	1139	80	B	Good Efficiency
Trane XR102	Split	2227	81	B	Good Efficiency
Hitachi RAV-102B	Window	1373	62	D	Poor Efficiency
Gree GWH102AB-K3DNA18A	Window	2449	92	A	Excellent Efficiency
Electrolux ESK102B	Split	2459	77	C	Average Efficiency
York YVAG-192X	Portable	2435	95	A	Excellent Efficiency
Honeywell HL102CESQ	Window	2432	77	C	Average Efficiency
Sharp AH-XP102B	Cassette	2249	63	D	Poor Efficiency
Frigidaire FFRE5733B	Portable	1897	73	C	Average Efficiency
TCL TAC-102BS/XA	Window	1454	76	C	Average Efficiency
Carrier 42QHC204	Window	2453	64	D	Poor Efficiency
LG LSN108A5	Cassette	1387	87	B	Good Efficiency
Samsung AR108KX	Cassette	2138	86	B	Good Efficiency
Mitsubishi MSZ-GL108K	Cassette	1588	71	C	Average Efficiency
Panasonic CS/CU-KU108GKZ	Split	1297	88	B	Good Efficiency
Daikin FTXS320GVNB	Portable	1484	87	B	Good Efficiency
Trane XR108	Portable	1427	61	D	Poor Efficiency
Hitachi RAV-108B	Cassette	1677	93	A	Excellent Efficiency
Gree GWH108AB-K3DNA19A	Window	2458	84	B	Good Efficiency
Electrolux ESK108B	Cassette	2449	81	B	Good Efficiency
York YVAG-204X	Window	1837	76	C	Average Efficiency
Honeywell HL108CESQ	Portable	2426	79	C	Average Efficiency
Sharp AH-XP108B	Split	2359	63	D	Poor Efficiency
Frigidaire FFRE6033B	Window	2098	64	D	Poor Efficiency
TCL TAC-108BS/XA	Cassette	1462	73	C	Average Efficiency
Carrier 42QHC216	Portable	1230	95	A	Excellent Efficiency
LG LSN114A5	Cassette	2426	60	D	Poor Efficiency
Samsung AR114KX	Portable	1037	76	C	Average Efficiency
Mitsubishi MSZ-GL114K	Cassette	1855	86	B	Good Efficiency
Panasonic CS/CU-KU114GKZ	Cassette	2225	62	D	Poor Efficiency
Daikin FTXS340GVNB	Window	1204	67	D	Poor Efficiency
Trane XR114	Window	2145	73	C	Average Efficiency
Hitachi RAV-114B	Split	1397	81	B	Good Efficiency
Gree GWH114AB-K3DNA20A	Portable	1762	79	C	Average Efficiency
Electrolux ESK114B	Window	1891	92	A	Excellent Efficiency
York YVAG-216X	Split	1105	75	C	Average Efficiency
Honeywell HL114CESQ	Cassette	1408	67	D	Poor Efficiency
Sharp AH-XP114B	Portable	2256	62	D	Poor Efficiency
Frigidaire FFRE6333B	Split	1133	94	A	Excellent Efficiency
TCL TAC-114BS/XA	Portable	1814	87	B	Good Efficiency
Carrier 42QHC228	Split	1945	61	D	Poor Efficiency
LG LSN120A5	Portable	1590	69	D	Poor Efficiency
Samsung AR120KX	Cassette	1759	77	C	Average Efficiency
Mitsubishi MSZ-GL120K	Window	1246	72	C	Average Efficiency
Panasonic CS/CU-KU120GKZ	Window	1401	66	D	Poor Efficiency
Daikin FTXS360GVNB	Portable	2358	69	D	Poor Efficiency
Trane XR120	Portable	2218	61	D	Poor Efficiency
Hitachi RAV-120B	Cassette	1779	87	B	Good Efficiency
Gree GWH120AB-K3DNA21A	Split	2457	94	A	Excellent Efficiency
Electrolux ESK120B	Cassette	1308	91	A	Excellent Efficiency
York YVAG-228X	Portable	2204	61	D	Poor Efficiency
Honeywell HL120CESQ	Split	1732	82	B	Good Efficiency
Sharp AH-XP120B	Cassette	1144	90	A	Excellent Efficiency
Frigidaire FFRE6633B	Split	2065	75	C	Average Efficiency
TCL TAC-120BS/XA	Cassette	1663	73	C	Average Efficiency
Carrier 42QHC240	Portable	1860	79	C	Average Efficiency
LG LSN126A5	Split	2251	63	D	Poor Efficiency
Samsung AR126KX	Cassette	2016	73	C	Average Efficiency
Mitsubishi MSZ-GL126K	Window	2220	77	C	Average Efficiency
Panasonic CS/CU-KU126GKZ	Split	1812	94	A	Excellent Efficiency
Daikin FTXS380GVNB	Portable	1476	76	C	Average Efficiency
Trane XR126	Cassette	1395	89	B	Good Efficiency
Hitachi RAV-126B	Split	1290	76	C	Average Efficiency
Gree GWH126AB-K3DNA22A	Window	1943	73	C	Average Efficiency
Electrolux ESK126B	Portable	1303	91	A	Excellent Efficiency
York YVAG-240X	Split	1286	62	D	Poor Efficiency
Honeywell HL126CESQ	Split	1175	82	B	Good Efficiency
Sharp AH-XP126B	Cassette	2478	89	B	Good Efficiency
Frigidaire FFRE6933B	Portable	1429	75	C	Average Efficiency
TCL TAC-126BS/XA	Cassette	1250	70	C	Average Efficiency
Carrier 42QHC252	Window	1735	80	B	Good Efficiency
LG LSN132A5	Portable	2247	89	B	Good Efficiency
Samsung AR132KX	Portable	1816	90	A	Excellent Efficiency
Mitsubishi MSZ-GL132K	Cassette	1954	72	C	Average Efficiency
Panasonic CS/CU-KU132GKZ	Portable	1963	65	D	Poor Efficiency
Daikin FTXS400GVNB	Split	1268	68	D	Poor Efficiency
Trane XR132	Portable	1721	70	C	Average Efficiency
Hitachi RAV-132B	Cassette	1440	64	D	Poor Efficiency
Gree GWH132AB-K3DNA23A	Window	1036	72	C	Average Efficiency
Electrolux ESK132B	Split	1849	68	D	Poor Efficiency
York YVAG-252X	Split	1788	82	B	Good Efficiency
Honeywell HL132CESQ	Portable	1699	90	A	Excellent Efficiency
Sharp AH-XP132B	Split	2424	90	A	Excellent Efficiency
Frigidaire FFRE7233B	Cassette	1601	92	A	Excellent Efficiency
TCL TAC-132BS/XA	Cassette	1673	79	C	Average Efficiency
Carrier 42QHC264	Window	1295	72	C	Average Efficiency
LG LSN138A5	Split	1073	92	A	Excellent Efficiency
Samsung AR138KX	Split	2497	79	C	Average Efficiency
Mitsubishi MSZ-GL138K	Portable	1374	71	C	Average Efficiency
Panasonic CS/CU-KU138GKZ	Window	2136	82	B	Good Efficiency
Daikin FTXS420GVNB	Portable	1983	80	B	Good Efficiency
Trane XR138	Window	2107	81	B	Good Efficiency
Hitachi RAV-138B	Split	1637	68	D	Poor Efficiency
Gree GWH138AB-K3DNA24A	Portable	2133	90	A	Excellent Efficiency
Electrolux ESK138B	Window	1160	74	C	Average Efficiency
York YVAG-264X	Window	1972	86	B	Good Efficiency
Honeywell HL138CESQ	Portable	2190	89	B	Good Efficiency
Sharp AH-XP138B	Cassette	1383	80	B	Good Efficiency
Frigidaire FFRE7533B	Split	1473	81	B	Good Efficiency
TCL TAC-138BS/XA	Split	1298	67	D	Poor Efficiency
Carrier 42QHC444	Window	2333	89	B	Good Efficiency
LG LSN228A5	Cassette	2097	74	C	Average Efficiency
Samsung AR228KX	Split	1036	76	C	Average Efficiency
Mitsubishi MSZ-GL228K	Split	2441	67	D	Poor Efficiency
Panasonic CS/CU-KU228GKZ	Window	1951	89	B	Good Efficiency
Daikin FTXS720GVNB	Cassette	2311	69	D	Poor Efficiency
Trane XR228	Window	1418	93	A	Excellent Efficiency
Hitachi RAV-228B	Portable	1891	65	D	Poor Efficiency
Gree GWH228AB-K3DNA39A	Cassette	1661	76	C	Average Efficiency
Electrolux ESK228B	Portable	1354	91	A	Excellent Efficiency
York YVAG-444X	Window	2154	91	A	Excellent Efficiency
Honeywell HL228CESQ	Portable	1613	60	D	Poor Efficiency
Sharp AH-XP228B	Portable	1727	64	D	Poor Efficiency
Frigidaire FFRE12033B	Window	1527	65	D	Poor Efficiency
TCL TAC-228BS/XA	Window	1518	78	C	Average Efficiency
Carrier 42QHC456	Split	1534	90	A	Excellent Efficiency
LG LSN234A5	Portable	1758	66	D	Poor Efficiency
Samsung AR234KX	Window	1849	68	D	Poor Efficiency
Mitsubishi MSZ-GL234K	Portable	1598	85	B	Good Efficiency
Panasonic CS/CU-KU234GKZ	Portable	2170	83	B	Good Efficiency
Daikin FTXS740GVNB	Cassette	1575	87	B	Good Efficiency
Trane XR234	Cassette	1257	81	B	Good Efficiency
Hitachi RAV-234B	Portable	2430	75	C	Average Efficiency
Gree GWH234AB-K3DNA40A	Cassette	1055	90	A	Excellent Efficiency
Electrolux ESK234B	Window	1154	85	B	Good Efficiency
