# Supplementary material for: Towards autonomous energy management: machine learning for effective auditing and optimization
Source: Sci Rep. 2025 Nov 10;15:39368. doi: 10.1038/s41598-025-24513-7 (PMC12603143; doi:10.1038/s41598-025-24513-7)
Supplement: Supplementary file 2 — Supplementary Material 2 [file 41598_2025_24513_MOESM2_ESM.xlsx]

## Sheet: Sheet1
Name	effeciency	Power wat
A19 LED Bulb (Soft White)	71.4	7
A18 LED Bulb (Daylight)	71.4	7
A21 LED Bulb (Warm White)	77.3	11
BR30 Flood LED (Dimmable)	77.3	11
BR30 Flood LED	77.3	11
PAR38 LED	77.3	11
G25 LED Globe Bulb	77.3	11
ST19 LED Filament Bulb	83.3	15
A23 LED Bulb	83.3	15
T8 LED Tube (4ft)	83.3	15
GU10 Spotlight	83.3	15
E12 Candelabra LED	83.3	15
PAR30 LED (Dimmable)	83.3	15
R40 Flood LED	85	10
G14 LED Globe	81.8	11
A19 LED Bulb	81.8	11
A21 LED Bulb	81.8	11
BR30 Flood LED	81.8	11
T8 LED Tube	81.8	11
A19 LED Bulb	72.2	9
BR30 Flood LED	72.2	9
PAR38 LED	76.5	8.5
G25 Globe Bulb	76.5	8.5
T8 LED Tube	76.5	8.5
A19 LED Bulb	76.5	8.5
A15 LED Bulb	76.5	8.5
BR20 LED	76.5	8.5
PAR20 LED	84.6	13
A19 LED Bulb	84.6	13
BR30 Flood LED	84.6	13
PAR38 LED	84.6	13
T8 LED Tube	84.6	13
A19 LED Bulb	84.6	13
BR30 Flood LED	84.6	13
PAR38 LED	70.8	6.5
T8 LED Tube	70.8	6.5
A19 LED Bulb	70.8	6.5
BR30 Flood LED	70.8	6.5
PAR38 LED	70.8	6.5
T8 LED Tube	70.8	6.5
A19 LED Bulb	70.8	6.5
BR30 Flood LED	70.8	6.5
PAR38 LED	70.8	6.5
T8 LED Tube	70.8	6.5
A19 LED Bulb	106.7	15
BR30 Flood LED	106.7	15
PAR38 LED	106.7	15
T8 LED Tube	115.9	22
A19 LED Bulb	115.9	22
BR30 Flood LED	115.9	22
PAR38 LED	115.9	22
T8 LED Tube	66.7	4.5
A19 LED Bulb	94.1	8.5
BR30 Flood LED	94.1	8.5
PAR38 LED	90.9	5.5
T8 LED Tube	88.9	9
A19 LED Bulb	84.2	9.5
BR30 Flood LED	100	11
PAR38 LED	100	11
T8 LED Tube	106.7	15
A19 LED Bulb	106.7	15
BR30 Flood LED	71.4	7
PAR38 LED	70.8	12
T8 LED Tube	71.4	7
A19 LED Bulb	100	5
BR30 Flood LED	88.9	9
PAR38 LED	88.9	9
T8 LED Tube	88.9	9
A19 LED Bulb	88.9	9
BR30 Flood LED	88.9	9
PAR38 LED	100	11
T8 LED Tube	100	11
A19 LED Bulb	100	11
BR30 Flood LED	100	11
PAR38 LED	100	11
T8 LED Tube	106.7	15
A19 LED Bulb	106.7	15
BR30 Flood LED	106.7	15
PAR38 LED	106.7	15
T8 LED Tube	106.7	15
A19 LED Bulb	106.7	15
BR30 Flood LED	106.7	15
PAR38 LED	115.9	22
T8 LED Tube	115.9	22
A19 LED Bulb	115.9	22
BR30 Flood LED	115.9	22
PAR38 LED	88.9	9
T8 LED Tube	88.9	9
A19 LED Bulb	88.9	9
BR30 Flood LED	88.9	9
PAR38 LED	71.4	7
T8 LED Tube	71.4	7
A19 LED Bulb	71.4	7
BR30 Flood LED	88.9	9
PAR38 LED	80	10
T8 LED Tube	100	11
A19 LED Bulb	106.7	15
BR30 Flood LED	75	4
PAR38 LED	72.2	4.5
T8 LED Tube	77.8	4.5
A19 LED Bulb	80	6
BR30 Flood LED	75	6
PAR38 LED	75	6
T8 LED Tube	71.4	7
A19 LED Bulb	71.4	7
BR30 Flood LED	71.4	7
PAR38 LED	88.9	9
T8 LED Tube	88.9	9
A19 LED Bulb	88.9	9
BR30 Flood LED	88.9	9
PAR38 LED	100	11
T8 LED Tube	83.3	15
A19 LED Bulb	88.9	9
BR30 Flood LED	123.1	13
PAR38 LED	88.9	9
T8 LED Tube	106.7	15
A19 LED Bulb	106.7	15
BR30 Flood LED	106.7	15
PAR38 LED	106.7	15
T8 LED Tube	90	5
A19 LED Bulb	90	5
BR30 Flood LED	90	5
PAR38 LED	90	5
T8 LED Tube	72.2	4.5
A19 LED Bulb	72.2	4.5
BR30 Flood LED	82.4	17
PAR38 LED	78.6	7
T8 LED Tube	85	20
A19 LED Bulb	100	8
BR30 Flood LED	100	8
PAR38 LED	100	11
T8 LED Tube	77.3	11
A19 LED Bulb	125	12
BR30 Flood LED	91.7	12
PAR38 LED	91.7	12
T8 LED Tube	91.7	12
A19 LED Bulb	123.1	13
BR30 Flood LED	113.2	19
PAR38 LED	100	9
T8 LED Tube	100	9
PAR20 LED	71.4	7
PAR38 LED	81.3	8
G14 LED Globe	81.3	8
PAR38 LED	81.3	8
GU10 Spotlight	77.3	11
BR30 Flood LED (Dimmable)	82.4	17
A15 LED Bulb	71.4	7
GU10 Spotlight	71.4	7
G14 LED Globe	77.3	11
PAR20 LED	90.9	5.5
PAR20 LED	90	9
G14 LED Globe	71.4	5.6
BR30 Flood LED	71.4	14
G25 LED Globe Bulb	100	11
PAR30 LED	78.9	9.5
A21 LED Bulb	73.1	13
GU10 Spotlight	75	7
PAR20 LED	75	7
PAR38 LED	80	6.5
BR30 Flood LED (Dimmable)	73.7	9.5
BR30 Flood LED	73.1	13
T8 LED Tube	75	16
G25 LED Globe Bulb	80	10
A21 LED Bulb	72.7	5.5
BR30 Flood LED (Dimmable)	80	10
BR30 Flood LED (Dimmable)	75	16
R40 Flood LED	100	16
GU10 Spotlight	100	11
BR30 Flood LED (Dimmable)	71.4	14
BR20 LED	72.7	5.5
A18 LED Bulb	71.4	5.6
A23 LED Bulb	72.7	5.5
A19 LED Bulb	72.7	5.5
GU10 Spotlight	80	6.5
A18 LED Bulb	73.7	9.5
BR20 LED	100	16
G25 LED Globe Bulb	90	5
R40 Flood LED	90	5
PAR30 LED	90	9
A21 LED Bulb	90	9
PAR38 LED	86.7	7.5
A19 LED Bulb	78.6	7
A15 LED Bulb	87.5	12
A21 LED Bulb	87.5	12
G25 LED Globe Bulb	83	16.5
T8 LED Tube (4ft)	78.9	9.5
A15 LED Bulb	111.1	18
PAR30 LED (Dimmable)	108.7	23
A23 LED Bulb	71.4	7
G14 LED Globe	77.3	11
PAR20 LED	77.3	11
A18 LED Bulb	72.7	11
PAR30 LED (Dimmable)	80	15
PAR30 LED	80	15
GU10 Spotlight	88.9	9
A23 LED Bulb	111.1	4.5
E12 Candelabra LED	65	5
T8 LED Tube (4ft)	81.3	8
PAR38 LED	77.3	11
PAR30 LED (Dimmable)	77.3	11
E12 Candelabra LED	93.5	8
PAR20 LED	100	8
R40 Flood LED	90	9
PAR30 LED	100	11
G25 LED Globe Bulb	91.7	12
A18 LED Bulb	125	12
PAR20 LED	106.7	15
BR20 LED	88.9	9
PAR30 LED	94.1	17
ST19 LED Filament Bulb	113.2	19
PAR30 LED (Dimmable)	81.3	8
A19 LED Bulb	81.3	8
ST19 LED Filament Bulb	81.3	8
BR30 Flood LED (Dimmable)	90	9
R40 Flood LED	71.4	7
E12 Candelabra LED	100	8
PAR30 LED	88.9	9
T8 LED Tube (4ft)	100	11
PAR30 LED	106.7	15
BR20 LED	83.3	15
R40 Flood LED	81.3	8
A19 LED Bulb	91.7	12
A21 LED Bulb	94.1	17
A19 LED Bulb	90	9
PAR30 LED (Dimmable)	75	4
A19 LED Bulb	75	6
E12 Candelabra LED	75	4
BR20 LED	75	6
T8 LED Tube	88.9	9
GU10 Spotlight	100	11
A15 LED Bulb	106.7	15
E12 Candelabra LED	100	11
G25 LED Globe Bulb	107.1	14
G14 LED Globe	70	5
R40 Flood LED	75	6
PAR38 LED	91.7	12
PAR30 LED (Dimmable)	88.9	9
A19 LED Bulb	100	11
T8 LED Tube	106.7	15
T8 LED Tube (4ft)	81.3	8
R40 Flood LED	80	6
PAR30 LED (Dimmable)	100	16
A23 LED Bulb	71.4	7
PAR20 LED	77.3	11
T8 LED Tube (4ft)	77.3	11
PAR30 LED	83.3	15
G14 LED Globe	88.9	9
BR30 Flood LED	107.1	14
ST19 LED Filament Bulb	88.9	9
ST19 LED Filament Bulb	106.7	15
BR30 Flood LED	84.2	9.5
PAR20 LED	84.2	9.5
T8 LED Tube (4ft)	70	7.5
T8 LED Tube	91.7	6
BR20 LED	70.8	6.5
R40 Flood LED	81.3	8
A21 LED Bulb	81.3	8
PAR30 LED	81.3	8
BR30 Flood LED (Dimmable)	70	7.5
A19 LED Bulb	73.3	15
T8 LED Tube	100	8
T8 LED Tube	100	8
PAR38 LED	77.3	11
BR30 Flood LED (Dimmable)	77.3	11
BR30 Flood LED (Dimmable)	77.3	11
G14 LED Globe	77.3	11
A21 LED Bulb	87.5	12
PAR30 LED	87.5	12
PAR38 LED	87.5	12
E12 Candelabra LED	75	6
A15 LED Bulb	75	6
A15 LED Bulb	100	8
A15 LED Bulb	100	8
PAR30 LED (Dimmable)	100	8
E12 Candelabra LED	100	8
GU10 Spotlight	80	6
T8 LED Tube (4ft)	80	6
BR30 Flood LED (Dimmable)	80	6
T8 LED Tube (4ft)	88.9	9
T8 LED Tube	88.9	9
A18 LED Bulb	88.9	9
PAR38 LED	88.9	9
A21 LED Bulb	88.9	9
PAR30 LED	88.9	9
ST19 LED Filament Bulb	88.9	9
T8 LED Tube	88.9	9
PAR30 LED	88.9	9
A21 LED Bulb	106.7	15
PAR30 LED	106.7	15
R40 Flood LED	106.7	15
T8 LED Tube	106.7	15
PAR38 LED	72.2	4.5
PAR30 LED	72.2	4.5
A23 LED Bulb	80	6
T8 LED Tube (4ft)	88.9	9
E12 Candelabra LED	88.9	9
PAR38 LED	88.9	9
A18 LED Bulb	73.3	7.5
ST19 LED Filament Bulb	80	7.5
A19 LED Bulb	78.6	7
R40 Flood LED	85.7	7
PAR38 LED	100	4.5
A18 LED Bulb	100	4.5
T8 LED Tube (4ft)	100	4.5
G14 LED Globe	106.7	7.5
PAR38 LED	100	4.5
T8 LED Tube	106.7	7.5
BR30 Flood LED (Dimmable)	100	3.5
A23 LED Bulb	111.1	4.5
PAR30 LED (Dimmable)	100	3.5
A18 LED Bulb	100	3.5
PAR30 LED (Dimmable)	111.1	4.5
T8 LED Tube (4ft)	85.7	3.5
A21 LED Bulb	100	3.5
A23 LED Bulb	111.1	4.5
PAR30 LED (Dimmable)	85.7	3.5
T8 LED Tube (4ft)	70	7.5
A23 LED Bulb	70	7.5
PAR30 LED (Dimmable)	70	7.5
BR20 LED	81.3	8
BR30 Flood LED	81.3	8
A23 LED Bulb	81.3	8
G14 LED Globe	70	7.5
E12 Candelabra LED	70	7.5
PAR38 LED	71	15.5
R40 Flood LED	71	15.5
PAR20 LED	73.3	15
PAR20 LED	71	15.5
A18 LED Bulb	71	15.5
A19 LED Bulb	73.3	15
PAR38 LED	71	15.5
BR20 LED	71	15.5
PAR30 LED (Dimmable)	73.3	15
A21 LED Bulb	100	16
T8 LED Tube	100	16
PAR30 LED (Dimmable)	70	7.5
R40 Flood LED	70	7.5
ST19 LED Filament Bulb	74.3	7
A19 LED Bulb	74.3	7
E12 Candelabra LED	74.3	7
BR20 LED	74.3	7
GU10 Spotlight	81.3	12
A19 LED Bulb	81.3	12
A23 LED Bulb	81.8	11
A19 LED Bulb	81.8	11
BR30 Flood LED (Dimmable)	80.8	13
GU10 Spotlight	80.8	13
PAR20 LED	80.8	13
A23 LED Bulb	80.8	13
PAR30 LED	80.8	13
T8 LED Tube	87.5	4
G14 LED Globe	87.5	4
ST19 LED Filament Bulb	87.5	4
PAR20 LED	81.8	5.5
A21 LED Bulb	87.5	4
A23 LED Bulb	87.5	4
PAR38 LED	87.5	4
A15 LED Bulb	87.5	4
G14 LED Globe	70	7.5
PAR30 LED (Dimmable)	75	6
T8 LED Tube (4ft)	75	6
GU10 Spotlight	75	6
A19 LED Bulb	75	6
ST19 LED Filament Bulb	75	6
G25 LED Globe Bulb	91.7	6
BR20 LED	91.7	6
BR30 Flood LED (Dimmable)	91.7	6
R40 Flood LED	91.7	6
PAR30 LED (Dimmable)	91.7	6
PAR20 LED	84.2	9.5
PAR20 LED	84.2	9.5
A15 LED Bulb	100	16
A18 LED Bulb	81.8	5.5
A15 LED Bulb	81.8	5.5
BR20 LED	81.8	5.5
PAR20 LED	88.9	9
G25 LED Globe Bulb	88.9	9
T8 LED Tube (4ft)	88.9	9
T8 LED Tube	84.2	9.5
E12 Candelabra LED	100	16
BR30 Flood LED	84.2	9.5
R40 Flood LED	100	11
PAR38 LED	100	16
BR20 LED	100	16
E12 Candelabra LED	72.2	9
GU10 Spotlight	72.2	9
ST19 LED Filament Bulb	95.5	11
A15 LED Bulb	95.5	11
PAR20 LED	80.8	13
T8 LED Tube	80.8	13
A18 LED Bulb	80.8	13
PAR30 LED (Dimmable)	73.3	15
BR30 Flood LED (Dimmable)	73.3	15
BR30 Flood LED	70	5
PAR38 LED	70	5
BR20 LED	76.4	5.5
T8 LED Tube (4ft)	83.3	6
R40 Flood LED	83.3	6
PAR38 LED	76.9	6.5
T8 LED Tube (4ft)	76.9	6.5
A21 LED Bulb	76.9	6.5
A18 LED Bulb	76.9	6.5
A21 LED Bulb	76.9	6.5
A21 LED Bulb	76.9	6.5
R40 Flood LED	82.1	10
BR30 Flood LED (Dimmable)	80	15
BR20 LED	80	15
G14 LED Globe	62.5	8
A23 LED Bulb	62.5	8
A23 LED Bulb	83.3	6
T8 LED Tube	83.3	6
G14 LED Globe	84.6	13
A19 LED Bulb	84.6	13
GU10 Spotlight	103.2	15.5
GU10 Spotlight	103.2	15.5
A18 LED Bulb	91.7	12
PAR20 LED	91.7	12
T8 LED Tube	100	16
BR30 Flood LED	100	16
T8 LED Tube	84.2	9.5
A15 LED Bulb	84.2	9.5
PAR30 LED (Dimmable)	80	10
T8 LED Tube (4ft)	76.9	6.5
A18 LED Bulb	76.9	6.5
PAR30 LED	81.4	7
PAR20 LED	81.4	7
BR20 LED	81.4	7
PAR20 LED	81.4	7
A15 LED Bulb	70	7.5
G25 LED Globe Bulb	81.3	8
A18 LED Bulb	81.3	8
T8 LED Tube	71.9	15.3
A18 LED Bulb	61.2	16.5
T8 LED Tube (4ft)	63.9	18
BR20 LED	77.8	4.5
A18 LED Bulb	78.3	6
G14 LED Globe	74.4	9
PAR30 LED	72.7	11
BR30 Flood LED (Dimmable)	80	10
E12 Candelabra LED	80	10
A18 LED Bulb	76.2	10
G25 LED Globe Bulb	73.3	15
BR20 LED	100	16
A19 LED Bulb	81.8	5.5
PAR38 LED	88.9	9
E12 Candelabra LED	88.9	9
G14 LED Globe	88.9	9
PAR30 LED (Dimmable)	100	16
A23 LED Bulb	84.2	9.5
BR20 LED	100	16
BR30 Flood LED (Dimmable)	100	16
GU10 Spotlight	84.2	9.5
R40 Flood LED	84.2	9.5
E12 Candelabra LED	84.2	9.5
G25 LED Globe Bulb	84.2	9.5
A19 LED Bulb	88.9	9
PAR20 LED	88.9	9
PAR38 LED	80	10
T8 LED Tube	80	10
BR30 Flood LED	88.9	9
T8 LED Tube	88.9	9
A21 LED Bulb	94.1	17
BR30 Flood LED (Dimmable)	70	7
G25 LED Globe Bulb	76.9	6.5
R40 Flood LED	72.2	7.2
A15 LED Bulb	81.3	8
A23 LED Bulb	75	8
PAR30 LED (Dimmable)	75	8
BR20 LED	83.3	12
A19 LED Bulb	83.3	12
BR30 Flood LED (Dimmable)	86.7	15
PAR38 LED	86.7	15
GU10 Spotlight	83.3	9
PAR30 LED	100	11
A23 LED Bulb	88.9	9
ST19 LED Filament Bulb	80	10
PAR30 LED	84.2	9.5
BR30 Flood LED (Dimmable)	84.2	9.5
BR30 Flood LED (Dimmable)	100	11
A19 LED Bulb	88.9	9
G25 LED Globe Bulb	91.7	12
T8 LED Tube	86.3	9.5
PAR38 LED	102.5	8
ST19 LED Filament Bulb	102.5	8
PAR30 LED (Dimmable)	63.9	18
A19 LED Bulb	75	7
A23 LED Bulb	76.9	13
A18 LED Bulb	100	2.5
G25 LED Globe Bulb	90	4
BR20 LED	87.5	4
G25 LED Globe Bulb	87.5	4
A15 LED Bulb	100	8.5
G14 LED Globe	100	8.5
E12 Candelabra LED	88.9	4.5
G14 LED Globe	100	8.5
T8 LED Tube	90	5
ST19 LED Filament Bulb	90	5
G25 LED Globe Bulb	94.1	8.5
BR20 LED	90	5
A15 LED Bulb	90	5
PAR38 LED	90	5
E12 Candelabra LED	100	2.5
T8 LED Tube	83.3	3
T8 LED Tube (4ft)	100	2.5
T8 LED Tube	100	4.5
A19 LED Bulb	100	2.5
BR20 LED	77.8	4.5
A15 LED Bulb	88.9	4.5
T8 LED Tube	77.8	4.5
ST19 LED Filament Bulb	77.8	4.5
T8 LED Tube	94.1	8.5
R40 Flood LED	90	5
GU10 Spotlight	77.8	4.5
A23 LED Bulb	94.1	8.5
BR30 Flood LED	94.1	8.5
G25 LED Globe Bulb	72	2.5
PAR20 LED	72	2.5
PAR30 LED (Dimmable)	94.1	8.5
BR20 LED	94.1	8.5
PAR30 LED	100	11
T8 LED Tube (4ft)	100	11
GU10 Spotlight	100	16
A15 LED Bulb	106.7	15
GU10 Spotlight	100	16
G25 LED Globe Bulb	106.7	15
BR30 Flood LED	88.9	9
A15 LED Bulb	88.9	9
BR30 Flood LED (Dimmable)	88.9	9
G14 LED Globe	88.9	9
T8 LED Tube	88.9	9
G14 LED Globe	88.9	9
PAR30 LED (Dimmable)	88.9	9
A23 LED Bulb	88.9	9
PAR20 LED	88.9	9
BR30 Flood LED	88.9	9
BR20 LED	114.3	14
PAR30 LED (Dimmable)	114.3	14
G14 LED Globe	71	15.5
A23 LED Bulb	71	15.5
T8 LED Tube	71.4	7
E12 Candelabra LED	71.4	7
G25 LED Globe Bulb	76	7.5
ST19 LED Filament Bulb	76	7.5
ST19 LED Filament Bulb	70	7.5
E12 Candelabra LED	70	7.5
A21 LED Bulb	72.2	9
A21 LED Bulb	80	10
T8 LED Tube	94.1	17
BR30 Flood LED	71.4	7
BR30 Flood LED	100	8
E12 Candelabra LED	100	16
BR30 Flood LED	75	10
PAR30 LED	72.2	9
A23 LED Bulb	75	10
BR30 Flood LED (Dimmable)	75	10
A15 LED Bulb	72.2	9
A21 LED Bulb	75	10
BR30 Flood LED (Dimmable)	90	9
GU10 Spotlight	90	9
GU10 Spotlight	110	5
G25 LED Globe Bulb	90	9
R40 Flood LED	90	9
BR30 Flood LED	80	10
BR30 Flood LED	80	10
A23 LED Bulb	80	10
PAR38 LED	80	10
R40 Flood LED	80	10
A19 LED Bulb	80	10
A19 LED Bulb	80	10
ST19 LED Filament Bulb	70	7.5
T8 LED Tube (4ft)	88.9	9
BR30 Flood LED (Dimmable)	106.7	15
A18 LED Bulb	71.4	2.8
A21 LED Bulb	66.1	2.8
A19 LED Bulb	78.2	8.5
BR30 Flood LED (Dimmable)	71.4	10.5
A15 LED Bulb	71.4	10.5
BR30 Flood LED (Dimmable)	71.4	10.5
T8 LED Tube (4ft)	71.4	17.5
A23 LED Bulb	71.4	17.5
PAR20 LED	71.4	17.5
G25 LED Globe Bulb	72.7	5.5
R40 Flood LED	72.2	7.2
A15 LED Bulb	72.7	5.5
BR30 Flood LED	90.9	5.5
PAR20 LED	72.2	7.2
A21 LED Bulb	70.8	12
A23 LED Bulb	66.7	3
ST19 LED Filament Bulb	78.9	3.8
A19 LED Bulb	90.9	5.5
G25 LED Globe Bulb	90.9	5.5
PAR30 LED	78.9	3.8
A19 LED Bulb	90.9	5.5
BR30 Flood LED (Dimmable)	66.7	3
ST19 LED Filament Bulb	78.9	3.8
T8 LED Tube (4ft)	78.9	3.8
PAR30 LED	78.9	3.8
E12 Candelabra LED	90.9	5.5
T8 LED Tube (4ft)	81.8	5.5
PAR30 LED	90.9	5.5
G14 LED Globe	95.7	4.7
BR20 LED	70	6.5
G25 LED Globe Bulb	106.7	15
A18 LED Bulb	106.7	15
PAR30 LED (Dimmable)	80	10
PAR20 LED	80	10
G25 LED Globe Bulb	77.3	11
E12 Candelabra LED	77.3	11
A23 LED Bulb	77.3	11
GU10 Spotlight	77.3	11
PAR38 LED	81.3	8
G14 LED Globe	70.8	12
A23 LED Bulb	77.3	11
A21 LED Bulb	65	5
GU10 Spotlight	65	5
G25 LED Globe Bulb	71.4	7
R40 Flood LED	71.4	7
G14 LED Globe	77.8	4.5
ST19 LED Filament Bulb	116.7	3
A18 LED Bulb	116.7	3
PAR30 LED (Dimmable)	100	4.5
ST19 LED Filament Bulb	111.1	4.5
R40 Flood LED	111.1	4.5
BR30 Flood LED (Dimmable)	80	2.5
PAR20 LED	80	2.5
PAR38 LED	100	5
G25 LED Globe Bulb	111.1	4.5
PAR20 LED	75	4
T8 LED Tube (4ft)	87.5	4
A23 LED Bulb	111.1	4.5
BR20 LED		4.5
E12 Candelabra LED	116.7	3
A21 LED Bulb	77.8	4.5
E12 Candelabra LED	70	5.5
A18 LED Bulb	77.8	4.5
ST19 LED Filament Bulb	70	5.5
G14 LED Globe	72.7	5.5
A19 LED Bulb	75	6
G14 LED Globe	75	6
A18 LED Bulb	100	16
LOHAS Filament Globe LED	100	16
Sylvania T5 LED Tube	77.8	4.5
Halco A15 LED Bulb	88.9	9
Ecosmart E12 Candelabra LED	71.4	7
Luminus ST19 LED Filament Bulb	88.9	9
Satco Color Changing LED	80	10
Sunco Lighting 3-Way LED Bulb	71.4	7
Accolux PAR20 LED	88.9	9
Sunco Lighting A15 LED Bulb	88.9	9
Greenlite PAR30 LED	72.2	7.2
Bulbrite A19 LED Bulb	81.8	5.5
TCP A15 LED Bulb	106.7	15
Bioluz LED R40 Flood LED	106.7	15
Philips T5 LED Tube	91.2	10
Cree Filament Globe LED	70	5.5
GE G14 LED Globe	95.5	10
Westinghouse ST19 LED Filament Bulb	72.7	5.5
Bioluz LED 3-Way LED Bulb	77.8	4.5
LOHAS A19 LED Bulb	76.9	6.5
Great Eagle T8 LED Tube	81.8	5.5
Cree Motion Sensor LED	88.9	9
Luxrite MR16 LED Bulb	88.9	9
Bulbrite Color Changing LED	88.9	9
Bioluz LED Grow Light LED	88.9	9
Luxrite 3-Way LED Bulb	70	5.5
TCP T8 LED Tube	70.8	6.5
Bulbrite PAR38 LED	90.9	5.5
Sunco Lighting G14 LED Globe	71.4	7
LOHAS R40 Flood LED	71.4	7
Sylvania Corn Light Bulb	71.4	7
Philips 3-Way LED Bulb	71.4	7
Sunco Lighting PAR30 LED	71.4	7
Great Eagle Bug Light LED	70	4.5
Greenlite Vintage LED Bulb	71.4	7
Sunco Lighting Smart LED Bulb	71.4	7
Westinghouse Vintage LED Bulb	75	6
MaxLite Grow Light LED	70	5.5
Greenlite Motion Sensor LED	70	5.5
Hyperikon A15 LED Bulb	71.4	7
AFX A19 LED Bulb	71.4	7
MaxLite G14 LED Globe	71.4	7
Globe Electric MR16 LED Bulb	77.3	11
Greenlite G14 LED Globe	77.3	11
Bulbrite ST19 LED Filament Bulb	77.3	11
Accolux Bug Light LED	77.3	11
Hyperikon PAR20 LED	77.3	11
Bioluz LED A21 LED Bulb	80.8	13
Ecosmart 3-Way LED Bulb	80.8	13
LOHAS Color Changing LED	80.8	13
Globe Electric PAR20 LED	80.8	13
Luxrite PAR38 LED	78.6	7
Accolux Color Changing LED	78.6	7
Amazon Basics BR30 Flood LED	81.8	5.5
MaxLite GU10 Spotlight	95.7	4.7
Satco Motion Sensor LED	95.7	4.7
Luxrite Motion Sensor LED	100	8
Accolux Corn Light Bulb	100	8
TCP MR16 LED Bulb	100	8
Philips Bug Light LED	84.6	13
Ecosmart BR20 LED	80	10
AFX ED28 LED Corn Bulb	80	6
Cree ED28 LED Corn Bulb	80	10
Feit Electric Grow Light LED	94.1	17
Cree A19 LED Bulb	80	10
Accolux B11 LED Candle Bulb	80	10
Halco PAR30 LED	77.1	7
Hyperikon Filament Globe LED	71.4	7
Luxrite T5 LED Tube	84.2	9.5
Bulbrite Corn Light Bulb	76.9	6.5
Luxrite ST19 LED Filament Bulb	76.9	6.5
GE Color Changing LED	71.4	7
Luminus ED28 LED Corn Bulb	80	10
Luminus PAR30 LED	81.3	8
Hyperikon Motion Sensor LED	80	15
Philips G25 Globe Bulb	70	7
Westinghouse Recessed Downlight LED	84.2	9.5
Accolux Grow Light LED	100	16
Luxrite BR30 Flood LED	80	10
TCP Grow Light LED	79.4	9
Feit Electric 3-Way LED Bulb	84.2	9.5
Great Eagle A19 LED Bulb	84.2	9.5
Hyperikon PL LED Bulb	76.9	6.5
Luxrite R40 Flood LED	84.2	9.5
Greenlite R40 Flood LED	81.8	5.5
Greenlite B11 LED Candle Bulb	100	16
Hyperikon ST19 LED Filament Bulb	88.9	9
Globe Electric B11 LED Candle Bulb	92.3	13
LOHAS Recessed Downlight LED	92.3	13
Globe Electric Color Changing LED	100	8
Halco PAR20 LED	72.2	9
AFX PL LED Bulb	72.2	9
Globe Electric A21 LED Bulb	72.2	9
Satco BR30 Flood LED	72.2	9
Cree PAR38 LED	80	10
TCP Bug Light LED	61.5	13
Bioluz LED T8 LED Tube	61.5	13
Hyperikon Dusk to Dawn LED	61.5	13
GE BR30 Flood LED	100	16
Accolux BR20 LED	100	16
Feit Electric Smart LED Bulb	100	16
Accolux PAR30 LED	67.6	17
Bioluz LED B11 LED Candle Bulb	70.6	17
Sunco Lighting Vintage LED Bulb	70.6	17
Cree Grow Light LED	63.2	19
Luminus Corn Light Bulb	63.2	19
LOHAS BR30 Flood LED	63.2	19
GE Corn Light Bulb	92.3	13
Amazon Basics PL LED Bulb	70	15
Globe Electric G25 Globe Bulb	70	15
Westinghouse Grow Light LED	70	15
Luminus A19 LED Bulb	76.9	6.5
Feit Electric G14 LED Globe	76.9	6.5
Bulbrite A21 LED Bulb		6.5
Ecosmart Motion Sensor LED		6.5
Amazon Basics Bug Light LED		6.5
Great Eagle G14 LED Globe		6.5
MaxLite 3-Way LED Bulb	76.9	6.5
Halco GU10 Spotlight	76.9	6.5
Luminus Filament Globe LED	76.9	6.5
MaxLite G25 Globe Bulb	70	7.5
Bioluz LED BR20 LED	70	7.5
Sylvania G25 Globe Bulb	70	7.5
Luminus A21 LED Bulb	70	7.5
Luxrite ED28 LED Corn Bulb	100	8
MaxLite BR30 Flood LED	100	8
MaxLite R40 Flood LED	80	10
TCP GU10 Spotlight	80	10
Halco MR16 LED Bulb	80	10
Great Eagle Recessed Downlight LED	80	10
MaxLite Vintage LED Bulb	80	10
Cree MR16 LED Bulb	80	10
Halco 3-Way LED Bulb	80	10
AFX Smart LED Bulb	80	10
Amazon Basics Grow Light LED	80	6
Cree PAR20 LED	80	6
Greenlite PAR20 LED	80	6
Sylvania A19 LED Bulb	80	6
Cree A15 LED Bulb	100	8
Westinghouse Bug Light LED	100	8
Halco Motion Sensor LED	91.7	12
Globe Electric Recessed Downlight LED	91.7	12
TCP A19 LED Bulb	80	6
Sylvania 3-Way LED Bulb	80	6
Philips A15 LED Bulb	100	8
AFX PAR30 LED	100	8
Luxrite Bug Light LED	100	8
Bioluz LED BR30 Flood LED	75	10
MaxLite Dusk to Dawn LED	75	10
Satco B11 LED Candle Bulb	75	10
Sylvania GU10 Spotlight	72.2	9
Hyperikon G25 Globe Bulb	72.2	9
Greenlite A15 LED Bulb	72.2	9
Luminus BR20 LED	72.2	9
Great Eagle T5 LED Tube	72.2	9
Ecosmart PL LED Bulb	72.2	9
Globe Electric Filament Globe LED	73.1	13
Greenlite BR20 LED	73.1	13
Westinghouse E12 Candelabra LED	73.1	13
Accolux G14 LED Globe	79.5	22
Bulbrite Dusk to Dawn LED	79.5	22
Ecosmart T5 LED Tube	70	8
Luxrite B11 LED Candle Bulb	70	8
Hyperikon PAR30 LED	66.7	4.5
MaxLite Bug Light LED	66.7	4.5
Satco T8 LED Tube	66.7	4.5
Bulbrite A15 LED Bulb	66.7	4.5
Satco Corn Light Bulb	66.7	4.5
Philips Grow Light LED	66.7	4.5
Accolux A19 LED Bulb	66.7	4.5
Accolux T5 LED Tube	66.7	4.5
Bulbrite Motion Sensor LED	66.7	4.5
Accolux GU10 Spotlight	66.7	4.5
Satco Bug Light LED	66.7	4.5
Amazon Basics R40 Flood LED	66.7	4.5
Bulbrite PAR20 LED	71.4	7
Luminus Motion Sensor LED	71.4	7
Sunco Lighting ST19 LED Filament Bulb	71.4	7
TCP E12 Candelabra LED	71.4	7
Luxrite PAR30 LED	71.4	7
Feit Electric A15 LED Bulb	71.4	7
Amazon Basics A19 LED Bulb	75	6
Accolux ED28 LED Corn Bulb	75	6
Sylvania MR16 LED Bulb	75	6
LOHAS PAR38 LED	75	6
MaxLite A21 LED Bulb	75	6
Philips GU10 Spotlight	75	6
Westinghouse 3-Way LED Bulb	75	6
Luxrite T8 LED Tube	75	6
Hyperikon T8 LED Tube	75	6
Luminus PAR38 LED	75	6
Philips ED28 LED Corn Bulb	75	6
Sylvania Color Changing LED	75	6
Satco A15 LED Bulb	75	6
Luminus E12 Candelabra LED	75	6
Accolux 3-Way LED Bulb	70.8	12
Satco A21 LED Bulb	70.8	12
Greenlite PL LED Bulb	70.8	12
Greenlite E12 Candelabra LED	70.8	12
Bulbrite T8 LED Tube	75	18
MaxLite E12 Candelabra LED	75	18
Globe Electric GU10 Spotlight	75	18
AFX Color Changing LED	94.1	17
Feit Electric Recessed Downlight LED	94.1	17
AFX B11 LED Candle Bulb	94.1	17
Luminus G25 Globe Bulb	94.1	17
Sylvania R40 Flood LED	71.4	7
Halco G25 Globe Bulb	71.4	7
TCP T5 LED Tube	71.4	7
Globe Electric PAR30 LED	71.4	7
Satco PAR38 LED	71.4	7
Feit Electric E12 Candelabra LED	71.4	7
Bioluz LED E12 Candelabra LED	71.4	7
Great Eagle ED28 LED Corn Bulb	71.4	7
MaxLite PAR30 LED	71.4	7
Philips BR20 LED	71.4	7
Great Eagle BR20 LED	71.4	7
Halco PL LED Bulb	71.4	7
Westinghouse PAR38 LED	71.4	7
Luxrite Vintage LED Bulb	71.4	7
Great Eagle Grow Light LED	71.4	7
Great Eagle MR16 LED Bulb	71.4	7
Westinghouse Color Changing LED	70	5
Amazon Basics A15 LED Bulb	70	5
AFX Motion Sensor LED	70	5
Sylvania A21 LED Bulb	70	5
LOHAS T8 LED Tube	71.4	7
Sunco Lighting T5 LED Tube	71.4	7
Great Eagle Motion Sensor LED	87.3	5.5
Bioluz LED ST19 LED Filament Bulb	87.3	5.5
Globe Electric E12 Candelabra LED	88.9	9
Amazon Basics Filament Globe LED	88.9	9
LOHAS ED28 LED Corn Bulb	88.9	9
Feit Electric Filament Globe LED	88.9	9
Globe Electric Dusk to Dawn LED	100	8
AFX ST19 LED Filament Bulb	88.9	9
AFX A21 LED Bulb	88.9	9
AFX GU10 Spotlight	88.9	9
Great Eagle G25 Globe Bulb	88.9	9
Greenlite Smart LED Bulb	114.3	14
Luminus Dusk to Dawn LED	106.7	15
Luxrite A21 LED Bulb	106.7	15
LOHAS PAR20 LED	106.7	15
Luxrite Smart LED Bulb	114.3	14
MaxLite Recessed Downlight LED	106.7	15
Feit Electric Dusk to Dawn LED	107.1	14
Sylvania PAR30 LED	100	11
Bioluz LED PAR38 LED	100	11
MaxLite A15 LED Bulb	100	11
Cree Vintage LED Bulb	100	11
Great Eagle Color Changing LED	81.8	5.5
Sunco Lighting Bug Light LED	76.9	6.5
Ecosmart G25 Globe Bulb	76.9	6.5
GE Vintage LED Bulb	76.9	6.5
Luxrite Corn Light Bulb	71.4	7
Sylvania PAR38 LED	71.4	7
GE G25 Globe Bulb	70.4	7.1
Cree R40 Flood LED	65.7	7
Greenlite BR30 Flood LED	61.2	8.5
GE MR16 LED Bulb	61.2	8.5
Bulbrite G25 Globe Bulb	61.2	8.5
MaxLite Filament Globe LED	61.2	8.5
LOHAS Smart LED Bulb	82.5	4
GE B11 LED Candle Bulb	64	5
Halco ST19 LED Filament Bulb	106.7	7.5
TCP PL LED Bulb	70	15
Westinghouse Motion Sensor LED	67	4.7
Halco Corn Light Bulb	70	5
Greenlite A21 LED Bulb	70	5
Satco T5 LED Tube	76.9	6.5
AFX Grow Light LED	76.9	6.5
TCP Vintage LED Bulb	76.9	6.5
Globe Electric Corn Light Bulb	71.4	7
AFX PAR38 LED	71.4	7
Accolux BR30 Flood LED	71.4	7
TCP BR30 Flood LED	71.4	7
Bulbrite Vintage LED Bulb	70.6	17
Accolux Vintage LED Bulb	70.6	17
Hyperikon Color Changing LED	100	16
Great Eagle ST19 LED Filament Bulb	100	16
Sunco Lighting PAR38 LED	100	16
LOHAS Bug Light LED	100	8
Sylvania BR20 LED	100	8
GE T5 LED Tube	100	8
TCP R40 Flood LED	100	8
Westinghouse PL LED Bulb	84.2	9.5
Bioluz LED GU10 Spotlight	84.2	9.5
Cree PAR30 LED	84.2	9.5
Amazon Basics B11 LED Candle Bulb	84.2	9.5
Westinghouse R40 Flood LED	77.8	18
Amazon Basics G14 LED Globe	82.3	10
LOHAS PL LED Bulb	75	8
Greenlite G25 Globe Bulb	70	10
Westinghouse ED28 LED Corn Bulb	75	4
Philips ST19 LED Filament Bulb	90	5
Globe Electric Grow Light LED	80	10
Feit Electric PAR38 LED	80	10
Luxrite Recessed Downlight LED	88.9	9
Luminus Vintage LED Bulb	88.9	9
Satco Recessed Downlight LED	88.9	9
LOHAS PAR30 LED	88.9	9
Sunco Lighting B11 LED Candle Bulb	90	5
Satco Grow Light LED	90	5
Globe Electric 3-Way LED Bulb	80	10
Luxrite A15 LED Bulb	80	15
TCP Corn Light Bulb	71.4	7
Bioluz LED ED28 LED Corn Bulb	71.4	7
Accolux G25 Globe Bulb	71.4	7
MaxLite Smart LED Bulb	71.4	7
AFX Recessed Downlight LED	71.4	7
Sylvania Filament Globe LED	100	16
Halco E12 Candelabra LED	76.9	6.5
LOHAS T5 LED Tube	76.9	6.5
Luminus T5 LED Tube	76.9	6.5
Luxrite PAR20 LED	76.9	6.5
Luxrite Color Changing LED	88.9	9
Bulbrite GU10 Spotlight	88.9	9
Feit Electric T5 LED Tube	88.9	9
Greenlite PAR38 LED	62.5	8
Sylvania Vintage LED Bulb	62.5	8
Bulbrite BR20 LED	66.7	12
Sylvania Recessed Downlight LED	66.7	12
Luminus Color Changing LED	80	15
Cree G25 Globe Bulb	78.8	4
Hyperikon BR30 Flood LED	91.4	3.5
Hyperikon 3-Way LED Bulb	69.6	11.5
AFX BR20 LED	94.1	8.5
Satco G25 Globe Bulb	100	4.5
GE Recessed Downlight LED	100	4.5
Halco Dusk to Dawn LED	100	4.5
Bioluz LED G25 Globe Bulb	100	4.5
Amazon Basics PAR20 LED	100	8
Sylvania ED28 LED Corn Bulb	114.3	7
Accolux Smart LED Bulb	114.3	7
Satco Smart LED Bulb	100	8
Sylvania Smart LED Bulb	106.7	15
Sylvania BR30 Flood LED	106.7	15
Luxrite A19 LED Bulb	106.7	15
Feit Electric BR20 LED	106.7	15
TCP B11 LED Candle Bulb	100	8
Halco BR30 Flood LED	111.1	4.5
Luxrite GU10 Spotlight	111.1	4.5
Amazon Basics GU10 Spotlight	75	4
AFX R40 Flood LED	75	4
GE T8 LED Tube	82.5	4
Westinghouse BR30 Flood LED	82.5	4
Cree B11 LED Candle Bulb	82.5	4
Bulbrite BR30 Flood LED	82.5	4
Hyperikon A21 LED Bulb	111.1	4.5
LOHAS Dusk to Dawn LED	111.1	4.5
Great Eagle Filament Globe LED	111.1	4.5
GE BR20 LED	111.1	4.5
Cree T5 LED Tube	82.5	4
Greenlite A19 LED Bulb	82.5	4
Accolux A15 LED Bulb	100	4.5
LOHAS G14 LED Globe	100	4.5
Halco Bug Light LED	100	4.5
Globe Electric BR20 LED	100	4.5
Ecosmart PAR20 LED	80	7
Hyperikon B11 LED Candle Bulb	90	7
