# Supplementary material for: Towards autonomous energy management: machine learning for effective auditing and optimization
Source: Sci Rep. 2025 Nov 10;15:39368. doi: 10.1038/s41598-025-24513-7 (PMC12603143; doi:10.1038/s41598-025-24513-7)
Supplement: Supplementary file 3 — Supplementary Material 3 [file 41598_2025_24513_MOESM3_ESM.xlsx]

## Sheet: Sheet1
Device_Name	System_Type	Efficiency_Percentage	Power_Consumption_W	Mode	Internal_Temperature_C	Noise_Level_dB	Room_Size_m2	Region	Timestamp
Carrier 42QHC672	Central	95.35	1471	Cooling	22.4	36	96	East	2024-04-25 16:34:57
LG LSN294A5	Split	91.7	2431	Cooling	21	51	80	North	2024-08-15 16:34:57
Samsung AR294KX	Split	88.81	3204	Heating	23.7	51	58	North	2024-05-11 16:34:57
Mitsubishi MSZ-GL294K	Window	90.18	2305	Cooling	20	39	74	West	2024-10-20 16:34:57
Panasonic CS/CU-KU294GKZ	Window	74.03	2020	Cooling	29.8	38	12	East	2024-11-08 16:34:57
Daikin FTXS940GVNB	Split	93.89	2498	Heating	21.5	36	14	East	2024-11-01 16:34:57
Trane XR294	Window	83.55	3050	Cooling	20.6	54	41	South	2024-10-01 16:34:57
Hitachi RAV-294B	Window	82.68	791	Cooling	22.3	39	91	West	2024-08-19 16:34:57
Gree GWH294AB-K3DNA50A	Central	94.38	770	Cooling	24	43	81	East	2025-02-19 16:34:57
Electrolux ESK294B	Split	86.84	2701	Cooling	21.1	51	81	East	2024-09-25 16:34:57
York YVAG-672X	Split	97.57	4518	Cooling	20.5	39	46	West	2024-05-18 16:34:57
Honeywell HL294CESQ	Central	79.74	4978	Heating	19.4	53	29	West	2024-10-03 16:34:57
Sharp AH-XP294B	Split	79.98	4071	Heating	27.4	42	42	West	2024-12-15 16:34:57
Frigidaire FFRE15333B	Window	75.66	3380	Heating	18.7	44	37	West	2024-05-09 16:34:57
TCL TAC-294BS/XA	Central	90.86	4473	Cooling	27.5	54	35	South	2024-06-21 16:34:57
Carrier 42QHC684	Split	89.69	2768	Cooling	29.7	57	27	South	2025-04-02 16:34:57
LG LSN300A5	Split	97.26	3418	Cooling	22	33	28	North	2025-03-15 16:34:57
Samsung AR300KX	Window	89.66	1349	Heating	21.3	40	67	South	2024-10-17 16:34:57
Mitsubishi MSZ-GL300K	Window	82.16	3537	Cooling	19.1	52	91	East	2025-01-22 16:34:57
Panasonic CS/CU-KU300GKZ	Central	98.36	1107	Heating	19.7	53	82	West	2024-11-20 16:34:57
Daikin FTXS960GVNB	Split	83.1	1926	Cooling	18.2	50	54	South	2025-01-06 16:34:57
Trane XR300	Central	93.53	1979	Heating	19.3	51	45	West	2024-06-08 16:34:57
Hitachi RAV-300B	Central	92.79	3638	Heating	26.2	55	62	South	2024-04-30 16:34:57
Gree GWH300AB-K3DNA51A	Central	85.23	4316	Heating	29.8	46	31	West	2025-03-18 16:34:57
Electrolux ESK300B	Split	88.2	1821	Heating	27	59	73	West	2024-09-14 16:34:57
York YVAG-684X	Split	80.61	2256	Heating	24.5	55	80	South	2024-07-27 16:34:57
Honeywell HL300CESQ	Window	78.8	1294	Cooling	26.2	31	52	South	2024-11-03 16:34:57
Sharp AH-XP300B	Window	78.71	820	Cooling	18.8	48	34	North	2024-11-25 16:34:57
Frigidaire FFRE15633B	Split	97.29	2525	Heating	20.5	54	12	West	2024-06-15 16:34:57
TCL TAC-300BS/XA	Window	73.74	2171	Cooling	22.5	59	71	North	2024-08-27 16:34:57
Carrier 42QHC696	Split	74.56	860	Cooling	24	32	20	North	2024-10-03 16:34:57
LG LSN306A5	Central	77.48	1883	Heating	20.5	30	33	South	2024-05-05 16:34:57
Samsung AR306KX	Central	73.54	3526	Heating	21.2	34	80	South	2024-07-01 16:34:57
Mitsubishi MSZ-GL306K	Split	89.14	4164	Heating	20.3	48	36	West	2025-01-31 16:34:57
Panasonic CS/CU-KU306GKZ	Window	87.65	3443	Cooling	24.5	59	34	North	2024-10-06 16:34:57
Daikin FTXS980GVNB	Split	81.51	4276	Heating	30	46	87	East	2024-07-22 16:34:57
Trane XR306	Window	87.16	4435	Cooling	22.2	32	96	North	2025-01-17 16:34:57
Hitachi RAV-306B	Window	87.64	4114	Cooling	25.8	40	40	West	2024-08-15 16:34:57
Gree GWH306AB-K3DNA52A	Split	73	1912	Cooling	18.6	48	14	North	2024-10-02 16:34:57
Electrolux ESK306B	Central	99.12	1129	Cooling	18.8	52	12	West	2024-10-16 16:34:57
York YVAG-696X	Central	84.22	1052	Heating	19.5	58	67	East	2024-06-19 16:34:57
Honeywell HL306CESQ	Window	77.3	2816	Heating	30	31	36	South	2025-03-19 16:34:57
Sharp AH-XP306B	Central	93.93	2680	Heating	23.1	38	15	West	2025-03-31 16:34:57
Frigidaire FFRE15933B	Central	90.82	4609	Heating	29.8	52	73	East	2025-01-26 16:34:57
TCL TAC-306BS/XA	Window	95.76	3386	Cooling	23.7	57	14	South	2025-03-14 16:34:57
Carrier 42QHC708	Window	80.31	4438	Cooling	22	44	100	South	2024-06-10 16:34:57
LG LSN312A5	Window	85.53	4167	Cooling	21.5	51	91	North	2024-11-12 16:34:57
Samsung AR312KX	Split	97.8	4097	Heating	20	44	10	East	2025-01-17 16:34:57
Mitsubishi MSZ-GL312K	Window	96.17	2216	Heating	23.8	59	55	East	2024-05-07 16:34:57
Panasonic CS/CU-KU312GKZ	Split	94.88	3160	Heating	22.1	32	34	West	2024-07-20 16:34:57
Daikin FTXS1000GVNB	Window	76.51	1108	Heating	18.9	39	28	South	2024-07-30 16:34:57
Trane XR312	Window	98.03	2944	Heating	21.6	49	93	West	2024-07-04 16:34:57
Hitachi RAV-312B	Central	84.97	1528	Heating	20.1	49	100	South	2024-06-29 16:34:57
Gree GWH312AB-K3DNA53A	Split	87.16	3434	Cooling	28.9	43	17	South	2024-12-21 16:34:57
Electrolux ESK312B	Window	96.12	2643	Cooling	22.6	45	11	South	2024-09-23 16:34:57
York YVAG-708X	Split	99.8	4833	Heating	22.5	60	12	East	2024-09-03 16:34:57
Honeywell HL312CESQ	Split	79.78	2445	Heating	25.4	31	38	South	2025-01-06 16:34:57
Sharp AH-XP312B	Window	99.55	3197	Cooling	18.7	55	23	South	2025-03-03 16:34:57
Frigidaire FFRE16233B	Window	95.01	4652	Heating	19.8	45	98	North	2024-06-18 16:34:57
TCL TAC-312BS/XA	Central	85.04	2508	Heating	20.8	42	54	West	2025-03-26 16:34:57
Carrier 42QHC720	Central	95.79	2178	Cooling	26.5	45	12	South	2024-05-01 16:34:57
LG LSN318A5	Window	90.95	2430	Heating	29.5	46	84	South	2024-06-08 16:34:57
Samsung AR318KX	Central	99.09	3528	Cooling	20.5	53	59	South	2024-10-02 16:34:57
Mitsubishi MSZ-GL318K	Split	99.84	1914	Cooling	26.8	54	92	North	2025-03-13 16:34:57
Panasonic CS/CU-KU318GKZ	Central	88.2	2155	Cooling	20.4	37	66	West	2025-04-14 16:34:57
Daikin FTXS1020GVNB	Split	92.59	3613	Cooling	23.4	44	24	North	2024-08-17 16:34:57
Trane XR318	Window	93.62	1388	Cooling	20.9	30	37	North	2024-08-07 16:34:57
Hitachi RAV-318B	Central	85.88	3431	Heating	18	31	100	South	2024-08-03 16:34:57
Gree GWH318AB-K3DNA54A	Split	72.18	4512	Cooling	23.7	53	54	North	2024-06-15 16:34:57
Electrolux ESK318B	Window	72.45	2253	Cooling	20	30	56	West	2024-11-24 16:34:57
York YVAG-720X	Split	86.37	3260	Heating	25.6	60	65	West	2024-06-14 16:34:57
Honeywell HL318CESQ	Central	82.02	1839	Cooling	25	48	29	West	2024-08-18 16:34:57
Sharp AH-XP318B	Split	92.84	1493	Heating	29.3	57	99	North	2024-07-16 16:34:57
Frigidaire FFRE16533B	Central	72.42	1301	Heating	23.4	59	30	North	2024-10-23 16:34:57
TCL TAC-318BS/XA	Split	71.86	3317	Cooling	21.6	40	78	West	2025-01-18 16:34:57
Carrier 42QHC732	Window	70.61	2420	Heating	27.1	55	64	West	2024-05-21 16:34:57
LG LSN324A5	Split	96.27	2988	Cooling	20.9	50	21	East	2025-03-21 16:34:57
Samsung AR324KX	Window	80.89	1187	Heating	23.3	44	43	South	2024-09-16 16:34:57
Mitsubishi MSZ-GL324K	Window	76.55	2443	Cooling	28.8	38	83	East	2024-06-23 16:34:57
Panasonic CS/CU-KU324GKZ	Split	72.71	1956	Heating	18.4	54	58	East	2024-08-28 16:34:57
Daikin FTXS1040GVNB	Split	80.72	4177	Cooling	23.9	38	60	East	2024-09-01 16:34:57
Trane XR324	Split	97.08	4766	Cooling	25.3	57	87	West	2024-08-20 16:34:57
Hitachi RAV-324B	Window	80.95	825	Cooling	25.2	51	27	North	2024-10-29 16:34:57
Gree GWH324AB-K3DNA55A	Window	96.63	4295	Heating	28.9	34	87	South	2024-11-14 16:34:57
Electrolux ESK324B	Window	70.21	1271	Cooling	18.5	53	46	South	2025-04-11 16:34:57
York YVAG-732X	Central	85.78	2280	Heating	27.4	37	41	West	2024-08-19 16:34:57
Honeywell HL324CESQ	Central	79.45	3808	Cooling	19.7	51	76	West	2024-11-18 16:34:57
Sharp AH-XP324B	Split	82.93	3028	Heating	19.1	48	10	North	2024-12-24 16:34:57
Frigidaire FFRE16833B	Split	93.06	3408	Heating	28.3	58	65	South	2025-03-27 16:34:57
TCL TAC-324BS/XA	Window	75.95	508	Cooling	29.3	51	35	North	2025-04-03 16:34:57
Carrier 42QHC744	Split	75.58	4188	Heating	18.4	37	13	North	2024-06-10 16:34:57
LG LSN330A5	Central	92.21	2975	Cooling	28.8	41	77	East	2024-12-22 16:34:57
Samsung AR330KX	Central	83.64	2268	Cooling	27.1	59	84	West	2025-03-31 16:34:57
Mitsubishi MSZ-GL330K	Central	96.16	3621	Heating	27.9	50	20	South	2024-06-21 16:34:57
Panasonic CS/CU-KU330GKZ	Window	85.56	1858	Cooling	18.1	35	63	North	2024-10-22 16:34:57
Daikin FTXS1060GVNB	Window	76.54	4885	Cooling	26.3	32	64	East	2024-06-04 16:34:57
Trane XR330	Split	90.19	1193	Cooling	29.1	32	13	North	2025-04-22 16:34:57
Hitachi RAV-330B	Window	100	1566	Cooling	18.7	39	22	East	2025-03-19 16:34:57
Gree GWH330AB-K3DNA56A	Split	71.45	3801	Cooling	28.4	52	42	South	2025-01-29 16:34:57
Electrolux ESK330B	Split	74.16	1124	Cooling	19.8	56	32	North	2024-12-08 16:34:57
York YVAG-744X	Central	89.25	3091	Heating	20.3	40	61	East	2025-01-04 16:34:57
Honeywell HL330CESQ	Window	95.07	2505	Cooling	24.3	56	57	South	2025-03-05 16:34:57
Sharp AH-XP330B	Central	96.86	1103	Cooling	29.4	37	80	West	2025-02-21 16:34:57
Frigidaire FFRE17133B	Split	95.56	2260	Cooling	19.3	42	37	South	2024-12-10 16:34:57
TCL TAC-330BS/XA	Split	95.19	2048	Cooling	28.1	55	41	South	2024-11-14 16:34:57
Carrier 42QHC756	Split	70.28	1035	Cooling	23	49	78	North	2024-11-06 16:34:57
LG LSN336A5	Central	94.32	834	Cooling	20.9	50	13	East	2024-07-16 16:34:57
Samsung AR336KX	Central	81.58	4924	Cooling	23.4	54	29	North	2024-11-11 16:34:57
Mitsubishi MSZ-GL336K	Central	83.01	748	Cooling	26.7	41	44	South	2024-11-09 16:34:57
Panasonic CS/CU-KU336GKZ	Central	92.57	951	Heating	24.9	31	71	East	2024-10-18 16:34:57
Daikin FTXS1080GVNB	Central	77.1	2810	Heating	25.2	38	39	West	2024-07-30 16:34:57
Trane XR336	Split	98.91	3798	Cooling	24.4	30	23	East	2024-07-25 16:34:57
Hitachi RAV-336B	Window	72	1692	Cooling	19.5	45	67	East	2025-01-20 16:34:57
Gree GWH336AB-K3DNA57A	Split	75.2	1455	Cooling	26	40	11	East	2024-07-31 16:34:57
Electrolux ESK336B	Split	79.04	791	Heating	24	51	53	West	2024-09-11 16:34:57
York YVAG-756X	Window	99.66	2261	Cooling	20.6	50	59	East	2024-06-22 16:34:57
Honeywell HL336CESQ	Window	74.95	960	Cooling	27.2	38	35	South	2025-03-21 16:34:57
Sharp AH-XP336B	Central	99.71	1981	Cooling	19.8	47	23	East	2024-07-10 16:34:57
Frigidaire FFRE17433B	Window	93.94	3872	Heating	28.7	36	16	South	2024-07-09 16:34:57
TCL TAC-336BS/XA	Central	89.89	1779	Heating	27.8	52	28	South	2024-05-31 16:34:57
Carrier 42QHC768	Window	79	2776	Cooling	26.1	47	32	North	2025-01-15 16:34:57
LG LSN342A5	Central	98.5	807	Cooling	25.6	55	14	West	2024-09-29 16:34:57
Samsung AR342KX	Window	99.86	4217	Cooling	26.8	46	98	East	2025-02-27 16:34:57
Mitsubishi MSZ-GL342K	Split	75.04	2245	Heating	18.5	51	58	West	2025-03-20 16:34:57
Panasonic CS/CU-KU342GKZ	Split	82.1	1683	Cooling	27.6	42	55	North	2025-03-06 16:34:57
Daikin FTXS1100GVNB	Central	88.49	4841	Cooling	28.2	36	35	East	2024-11-19 16:34:57
Trane XR342	Central	81.05	3289	Heating	26.2	54	90	North	2025-03-07 16:34:57
Hitachi RAV-342B	Split	77.54	1185	Heating	23.8	54	61	North	2024-08-11 16:34:57
Gree GWH342AB-K3DNA58A	Window	92.34	2054	Cooling	28	39	95	North	2025-01-29 16:34:57
Electrolux ESK342B	Window	82.37	1907	Cooling	24.7	31	69	West	2024-07-26 16:34:57
York YVAG-768X	Window	76.85	1709	Heating	21.2	58	30	West	2024-09-30 16:34:57
Honeywell HL342CESQ	Central	84.71	4018	Cooling	24.9	36	21	West	2024-07-25 16:34:57
Sharp AH-XP342B	Central	86.57	3120	Heating	18.7	58	85	East	2024-09-04 16:34:57
Frigidaire FFRE17733B	Split	92.51	4259	Heating	28.2	52	77	South	2025-03-04 16:34:57
TCL TAC-342BS/XA	Window	79.88	1757	Heating	27.8	35	22	West	2025-01-17 16:34:57
Carrier 42QHC780	Central	89.47	3551	Heating	26	53	28	East	2025-04-17 16:34:57
LG LSN348A5	Central	76.97	1310	Heating	26.9	40	23	South	2025-01-22 16:34:57
Samsung AR348KX	Window	96.33	3407	Heating	27.6	47	57	North	2024-06-05 16:34:57
Mitsubishi MSZ-GL348K	Central	82.87	1485	Cooling	29.3	48	38	East	2024-07-18 16:34:57
Panasonic CS/CU-KU348GKZ	Window	74.58	2271	Heating	19.2	32	99	South	2024-11-15 16:34:57
Daikin FTXS1120GVNB	Window	90.45	4017	Cooling	28.9	31	74	South	2024-11-27 16:34:57
Trane XR348	Central	72.99	4608	Cooling	23.1	56	14	South	2024-06-30 16:34:57
Hitachi RAV-348B	Window	73.86	4491	Heating	25.9	33	86	North	2024-09-17 16:34:57
Gree GWH348AB-K3DNA59A	Window	75.32	523	Heating	21.5	60	16	West	2024-08-11 16:34:57
Electrolux ESK348B	Central	73.75	4351	Cooling	29	35	64	East	2024-07-10 16:34:57
York YVAG-780X	Window	96.21	2831	Cooling	28.4	41	26	South	2024-06-07 16:34:57
Honeywell HL348CESQ	Central	84.63	4097	Heating	18.3	49	40	West	2024-05-03 16:34:57
Sharp AH-XP348B	Split	82.59	3400	Heating	21.2	50	18	East	2025-01-11 16:34:57
Frigidaire FFRE18033B	Split	95.09	1032	Heating	19.7	33	28	South	2025-01-04 16:34:57
TCL TAC-348BS/XA	Window	91.54	3946	Cooling	29.7	30	97	East	2024-05-09 16:34:57
Carrier 42QHC792	Window	70.18	4334	Heating	26.4	34	19	West	2024-05-22 16:34:57
LG LSN354A5	Split	78.13	961	Cooling	25.5	37	78	North	2024-06-26 16:34:57
Samsung AR354KX	Central	90.01	1043	Cooling	21.2	42	94	East	2025-03-12 16:34:57
Mitsubishi MSZ-GL354K	Split	92.94	2316	Cooling	18.5	54	68	North	2024-09-17 16:34:57
Panasonic CS/CU-KU354GKZ	Split	76.44	632	Heating	20.2	39	11	East	2024-05-01 16:34:57
Daikin FTXS1140GVNB	Split	90.46	2832	Heating	28.2	42	40	South	2024-10-13 16:34:57
Trane XR354	Split	72.31	1772	Cooling	20.9	51	78	West	2024-11-06 16:34:57
Hitachi RAV-354B	Central	88.63	1243	Heating	23.1	57	17	South	2024-11-06 16:34:57
Gree GWH354AB-K3DNA60A	Window	84.55	4235	Heating	27.4	54	53	South	2024-09-12 16:34:57
Electrolux ESK354B	Window	80.97	4827	Cooling	24.2	60	38	South	2025-03-29 16:34:57
York YVAG-792X	Central	92.61	4502	Cooling	28.5	33	11	East	2024-11-26 16:34:57
Honeywell HL354CESQ	Central	90.87	4975	Heating	27.1	43	67	North	2025-03-30 16:34:57
Sharp AH-XP354B	Central	70.46	1856	Cooling	28.2	35	43	East	2025-03-16 16:34:57
Frigidaire FFRE18333B	Split	87.29	3665	Cooling	28.6	55	18	North	2025-03-13 16:34:57
TCL TAC-354BS/XA	Split	86.51	1298	Heating	22.5	46	75	South	2024-12-20 16:34:57
Carrier 42QHC804	Central	85.73	1346	Cooling	20.6	57	55	East	2025-03-06 16:34:57
LG LSN360A5	Central	84.53	2229	Heating	29.5	47	88	North	2024-09-09 16:34:57
Samsung AR360KX	Split	90.16	2831	Heating	20	60	39	South	2024-12-14 16:34:57
Mitsubishi MSZ-GL360K	Central	94.75	3420	Heating	29	51	26	East	2025-01-08 16:34:57
Panasonic CS/CU-KU360GKZ	Split	71.57	4119	Cooling	21.7	52	54	South	2025-03-10 16:34:57
Daikin FTXS1160GVNB	Window	96.4	2376	Cooling	24.4	40	82	South	2024-07-23 16:34:57
Trane XR360	Central	76.26	4950	Heating	20.8	35	65	North	2025-01-21 16:34:57
Hitachi RAV-360B	Central	76.82	4990	Cooling	30	40	96	West	2024-08-03 16:34:57
Gree GWH360AB-K3DNA61A	Central	72.68	4943	Heating	23.9	34	92	East	2024-12-25 16:34:57
Electrolux ESK360B	Central	74.56	3423	Heating	20.7	35	14	South	2025-02-01 16:34:57
York YVAG-804X	Split	76.18	2238	Cooling	27.1	45	19	South	2025-02-18 16:34:57
Honeywell HL360CESQ	Central	70.44	4625	Heating	22.4	32	73	West	2024-11-04 16:34:57
Sharp AH-XP360B	Split	85.53	3863	Cooling	29.4	41	57	West	2024-06-07 16:34:57
Frigidaire FFRE18633B	Split	74.79	2338	Cooling	22	43	16	East	2024-11-27 16:34:57
TCL TAC-360BS/XA	Split	82.25	1572	Heating	21.6	46	52	North	2024-10-02 16:34:57
Carrier 42QHC816	Split	88.03	2784	Heating	22.1	49	72	East	2024-09-26 16:34:57
LG LSN366A5	Split	76.03	3332	Heating	26.5	38	85	South	2025-02-12 16:34:57
Samsung AR366KX	Split	84.94	792	Cooling	18.3	58	13	South	2024-12-20 16:34:57
Mitsubishi MSZ-GL366K	Split	98.62	3698	Cooling	22.6	32	73	North	2025-03-16 16:34:57
Panasonic CS/CU-KU366GKZ	Window	75.59	2617	Heating	18.4	39	20	North	2025-02-27 16:34:57
Daikin FTXS1180GVNB	Window	74.48	907	Cooling	20.8	47	11	East	2025-04-01 16:34:57
Trane XR366	Split	91.7	1834	Heating	22.4	57	39	South	2024-10-30 16:34:57
Hitachi RAV-366B	Split	81.9	4796	Heating	21.9	60	88	East	2024-11-20 16:34:57
Gree GWH366AB-K3DNA62A	Window	77.15	3907	Cooling	18.7	59	99	West	2024-07-07 16:34:57
Electrolux ESK366B	Central	94.76	4537	Heating	23.1	39	78	East	2024-11-25 16:34:57
York YVAG-816X	Window	81.34	4529	Cooling	23	50	15	West	2025-04-08 16:34:57
Honeywell HL366CESQ	Central	86.1	2418	Cooling	20.6	51	96	West	2025-01-12 16:34:57
Sharp AH-XP366B	Central	85.04	3915	Heating	25.1	37	63	East	2024-10-11 16:34:57
Frigidaire FFRE18933B	Central	94.43	1633	Heating	18.6	32	60	South	2024-09-18 16:34:57
TCL TAC-366BS/XA	Split	95.53	3976	Heating	29	50	86	North	2024-11-19 16:34:57
Carrier 42QHC828	Window	83.02	2834	Cooling	18.1	33	76	North	2024-07-09 16:34:57
LG LSN372A5	Split	78.11	4563	Cooling	28	42	46	South	2024-04-27 16:34:57
Samsung AR372KX	Window	84.69	2690	Cooling	29.4	50	13	West	2025-03-06 16:34:57
Mitsubishi MSZ-GL372K	Central	75.59	4476	Heating	24.1	40	41	South	2025-02-17 16:34:57
Panasonic CS/CU-KU372GKZ	Central	84.79	4473	Cooling	26.3	42	52	South	2024-11-23 16:34:57
Daikin FTXS1200GVNB	Window	80.47	4150	Cooling	24	44	62	West	2025-03-07 16:34:57
Trane XR372	Split	100	2628	Heating	18.5	32	42	East	2025-03-14 16:34:57
Hitachi RAV-372B	Split	79	3727	Heating	27.6	55	21	West	2024-09-11 16:34:57
Gree GWH372AB-K3DNA63A	Split	73.08	4474	Cooling	23	49	44	North	2024-09-29 16:34:57
Electrolux ESK372B	Central	75.31	4776	Cooling	18.2	43	63	South	2025-02-18 16:34:57
York YVAG-828X	Window	75.01	2452	Heating	27.8	53	10	North	2024-12-21 16:34:57
Honeywell HL372CESQ	Central	88.55	4055	Cooling	25.2	60	82	West	2024-07-29 16:34:57
Sharp AH-XP372B	Central	94.9	4858	Cooling	20.8	44	81	West	2024-10-17 16:34:57
Frigidaire FFRE19233B	Window	93.31	4310	Heating	25.5	58	87	South	2024-05-23 16:34:57
TCL TAC-372BS/XA	Window	77.4	3177	Cooling	27.1	43	19	East	2025-02-28 16:34:57
Carrier 42QHC840	Split	87.63	2388	Heating	18.8	31	88	South	2025-03-04 16:34:57
LG LSN378A5	Split	98.71	3210	Heating	20.5	52	75	West	2024-06-22 16:34:57
Samsung AR378KX	Split	84.88	4661	Heating	22.4	53	22	North	2025-03-20 16:34:57
Mitsubishi MSZ-GL378K	Split	100	1775	Heating	23.4	31	81	East	2025-04-16 16:34:57
Panasonic CS/CU-KU378GKZ	Split	77.09	1344	Heating	18.5	44	22	South	2024-07-02 16:34:57
Daikin FTXS1220GVNB	Split	89.31	1633	Cooling	27.6	37	13	North	2024-12-09 16:34:57
Trane XR378	Window	72.25	3485	Cooling	19.6	52	96	South	2024-08-02 16:34:57
Hitachi RAV-378B	Central	72.84	3678	Cooling	24.7	56	60	East	2024-09-11 16:34:57
Gree GWH378AB-K3DNA64A	Window	85.93	4030	Heating	21.8	54	61	West	2024-12-23 16:34:57
Electrolux ESK378B	Central	84.95	3409	Heating	27.7	33	77	West	2024-05-03 16:34:57
York YVAG-840X	Split	95.86	1454	Heating	25.7	31	62	East	2025-02-03 16:34:57
Honeywell HL378CESQ	Central	99.3	578	Cooling	27.2	30	53	South	2025-02-20 16:34:57
Sharp AH-XP378B	Window	77.37	4264	Cooling	23.3	42	34	North	2024-08-25 16:34:57
Frigidaire FFRE19533B	Split	70.97	878	Heating	21.2	52	87	East	2024-12-20 16:34:57
TCL TAC-378BS/XA	Central	83.36	2982	Cooling	27.7	43	19	East	2024-10-26 16:34:57
Carrier 42QHC852	Central	85.56	2499	Heating	21.8	50	70	South	2025-03-20 16:34:57
LG LSN384A5	Central	85.82	633	Heating	26.7	51	49	East	2024-11-20 16:34:57
Samsung AR384KX	Window	74.54	835	Cooling	28.6	60	61	East	2024-08-11 16:34:57
Mitsubishi MSZ-GL384K	Split	88.68	630	Cooling	26	60	89	North	2024-09-11 16:34:57
Panasonic CS/CU-KU384GKZ	Central	89.18	1626	Cooling	27.3	58	10	West	2024-10-06 16:34:57
Daikin FTXS1240GVNB	Split	84.9	4372	Heating	20.3	53	86	East	2025-03-31 16:34:57
Trane XR384	Split	89.99	3592	Heating	23.7	56	69	East	2025-03-29 16:34:57
Hitachi RAV-384B	Central	80.46	4089	Heating	28.7	59	37	East	2024-11-19 16:34:57
Gree GWH384AB-K3DNA65A	Window	83.42	1930	Heating	27.9	43	77	West	2024-05-29 16:34:57
Electrolux ESK384B	Window	82.42	2740	Heating	27.7	46	38	South	2024-09-11 16:34:57
York YVAG-852X	Window	99.5	4080	Cooling	29.2	37	75	West	2024-08-21 16:34:57
Honeywell HL384CESQ	Window	86.22	1929	Heating	20.2	36	36	North	2025-01-25 16:34:57
Sharp AH-XP384B	Split	93.72	1386	Cooling	26.3	43	48	West	2025-01-19 16:34:57
Frigidaire FFRE19833B	Central	92.78	4805	Cooling	25.8	40	44	North	2025-03-03 16:34:57
TCL TAC-384BS/XA	Window	94.41	923	Cooling	23.4	37	24	North	2024-07-06 16:34:57
Carrier 42QHC864	Window	92.51	4468	Heating	18.2	55	85	South	2024-06-05 16:34:57
LG LSN390A5	Central	71.82	3684	Cooling	24.5	31	76	East	2025-01-25 16:34:57
Samsung AR390KX	Window	71.33	1322	Heating	18.3	34	68	West	2024-08-29 16:34:57
Mitsubishi MSZ-GL390K	Central	86.21	3472	Heating	27.2	60	32	North	2025-02-09 16:34:57
Panasonic CS/CU-KU390GKZ	Central	88.37	4958	Cooling	29.7	55	77	South	2024-09-22 16:34:57
Daikin FTXS1260GVNB	Split	77.86	990	Heating	19.5	30	80	South	2024-10-09 16:34:57
Trane XR390	Window	75.62	2418	Heating	21.8	34	81	North	2025-01-07 16:34:57
Hitachi RAV-390B	Window	75.75	4296	Heating	23.2	46	12	West	2024-05-31 16:34:57
Gree GWH390AB-K3DNA66A	Central	78.41	2053	Cooling	23.7	36	89	South	2025-02-07 16:34:57
Electrolux ESK390B	Central	80.32	2110	Heating	22.5	53	72	North	2024-12-22 16:34:57
York YVAG-864X	Window	90.12	2901	Cooling	20.5	53	83	East	2025-03-07 16:34:57
Honeywell HL390CESQ	Central	89.87	939	Cooling	26.3	48	83	South	2024-08-20 16:34:57
Sharp AH-XP390B	Split	82.45	688	Heating	21.4	48	58	East	2024-05-04 16:34:57
Frigidaire FFRE20133B	Central	99.28	1557	Cooling	24.4	54	53	South	2025-01-06 16:34:57
TCL TAC-390BS/XA	Window	98.87	860	Heating	20.5	51	28	South	2025-01-03 16:34:57
Carrier 42QHC876	Central	74.31	3134	Cooling	24.5	49	28	West	2024-08-18 16:34:57
LG LSN396A5	Split	81.98	3145	Heating	24.3	36	93	West	2025-02-08 16:34:57
Samsung AR396KX	Central	73.62	2738	Cooling	24.9	58	90	South	2024-12-01 16:34:57
Mitsubishi MSZ-GL396K	Split	79.98	2782	Cooling	26.1	50	22	East	2025-03-17 16:34:57
Panasonic CS/CU-KU396GKZ	Window	78.35	3010	Cooling	26.5	47	10	South	2024-06-29 16:34:57
Daikin FTXS1280GVNB	Window	87.3	2824	Cooling	22.5	47	98	West	2024-06-15 16:34:57
Trane XR396	Split	81.87	1356	Cooling	18.9	33	14	East	2024-10-24 16:34:57
Hitachi RAV-396B	Split	78.15	1952	Cooling	28.4	36	80	East	2024-05-19 16:34:57
Gree GWH396AB-K3DNA67A	Split	80.84	4828	Cooling	27.9	41	53	East	2024-06-30 16:34:57
Electrolux ESK396B	Split	73.26	3861	Cooling	26	45	63	West	2024-11-22 16:34:57
York YVAG-876X	Window	83.75	1061	Cooling	27.7	36	88	East	2025-02-17 16:34:57
Honeywell HL396CESQ	Window	75.76	2096	Heating	29.9	33	43	South	2024-05-24 16:34:57
Sharp AH-XP396B	Split	87.36	3259	Cooling	19	35	19	North	2024-12-19 16:34:57
Frigidaire FFRE20433B	Split	89.45	2497	Cooling	27.1	35	76	East	2024-11-15 16:34:57
TCL TAC-396BS/XA	Split	87.62	2825	Heating	25.1	50	91	East	2025-01-14 16:34:57
Carrier 42QHC888	Split	96.02	722	Heating	29.3	47	23	South	2024-05-04 16:34:57
LG LSN402A5	Split	79.83	2020	Cooling	28.8	48	22	South	2024-11-09 16:34:57
Samsung AR402KX	Window	74.6	862	Cooling	20.1	43	49	South	2025-02-28 16:34:57
Mitsubishi MSZ-GL402K	Central	94.11	4031	Cooling	27	48	42	West	2024-08-30 16:34:57
Panasonic CS/CU-KU402GKZ	Window	95.09	2837	Cooling	25	30	75	West	2025-02-19 16:34:57
Daikin FTXS1300GVNB	Split	97.7	1605	Heating	28.5	45	84	South	2024-08-06 16:34:57
Trane XR402	Split	86.86	1935	Heating	22.1	34	77	East	2024-05-10 16:34:57
Hitachi RAV-402B	Window	98.62	4800	Heating	28.6	39	60	North	2025-01-08 16:34:57
Gree GWH402AB-K3DNA68A	Split	75.67	4544	Cooling	25.9	41	92	South	2025-01-08 16:34:57
Electrolux ESK402B	Window	73.69	2411	Heating	23.8	55	66	East	2025-02-27 16:34:57
York YVAG-888X	Window	90.55	4842	Cooling	20.7	30	29	North	2024-10-27 16:34:57
Honeywell HL402CESQ	Central	85.1	2267	Heating	19.4	38	81	East	2024-05-12 16:34:57
Sharp AH-XP402B	Central	84.83	2394	Cooling	28.8	54	70	East	2025-02-14 16:34:57
Frigidaire FFRE20733B	Central	88.38	4911	Cooling	18.7	42	68	East	2025-04-06 16:34:57
TCL TAC-402BS/XA	Split	92.23	3000	Cooling	26.3	59	49	South	2024-11-02 16:34:57
Carrier 42QHC900	Window	72.99	1159	Cooling	27.6	34	62	East	2024-08-06 16:34:57
LG LSN408A5	Window	94.48	4262	Heating	29.6	52	95	South	2024-10-24 16:34:57
Samsung AR408KX	Split	73.16	2311	Heating	23.4	39	30	West	2024-08-07 16:34:57
Mitsubishi MSZ-GL408K	Split	78.36	4178	Cooling	24.7	54	46	South	2024-08-03 16:34:57
Panasonic CS/CU-KU408GKZ	Split	98.78	4222	Heating	24.8	52	54	South	2024-05-09 16:34:57
Daikin FTXS1320GVNB	Central	94.6	1636	Cooling	22.6	56	91	South	2024-11-04 16:34:57
Trane XR408	Window	95.08	3279	Heating	24	42	76	West	2024-08-13 16:34:57
Hitachi RAV-408B	Window	77.02	1937	Cooling	23.4	41	94	South	2025-02-16 16:34:57
Gree GWH408AB-K3DNA69A	Split	95.6	633	Cooling	23	53	41	South	2024-09-20 16:34:57
Electrolux ESK408B	Split	81.4	4642	Cooling	26.6	49	32	East	2024-07-29 16:34:57
York YVAG-900X	Split	71.92	1496	Heating	28.1	51	54	South	2025-04-09 16:34:57
Honeywell HL408CESQ	Central	73.85	2859	Cooling	21	37	78	West	2025-04-13 16:34:57
Sharp AH-XP408B	Central	90.77	3004	Cooling	22.2	41	71	North	2025-04-18 16:34:57
Frigidaire FFRE21033B	Window	79.43	3601	Heating	20.2	50	23	North	2025-02-16 16:34:57
TCL TAC-408BS/XA	Window	87.25	3532	Cooling	24.4	44	99	West	2024-12-24 16:34:57
Carrier 42QHC912	Window	88.14	933	Heating	24	30	95	North	2024-12-22 16:34:57
LG LSN414A5	Window	74.55	4642	Cooling	24.2	59	94	North	2024-11-23 16:34:57
Samsung AR414KX	Split	79.56	4460	Cooling	21.4	52	78	South	2024-07-10 16:34:57
Mitsubishi MSZ-GL414K	Split	73.99	4582	Heating	23.2	41	41	South	2024-09-12 16:34:57
Panasonic CS/CU-KU414GKZ	Split	92.46	1278	Cooling	21	41	87	North	2024-09-29 16:34:57
Daikin FTXS1340GVNB	Window	97.03	670	Heating	19.8	48	74	West	2025-03-09 16:34:57
Trane XR414	Central	87.54	1686	Heating	21.4	48	87	South	2024-07-06 16:34:57
Hitachi RAV-414B	Split	89.97	4210	Heating	27.8	35	25	North	2024-09-15 16:34:57
Gree GWH414AB-K3DNA70A	Window	97.03	1167	Cooling	26.4	59	42	South	2024-07-23 16:34:57
Electrolux ESK414B	Window	84.7	3370	Heating	27.1	30	33	East	2024-11-29 16:34:57
York YVAG-912X	Split	82.05	2207	Heating	24.7	54	49	North	2024-09-01 16:34:57
Honeywell HL414CESQ	Central	70.1	3618	Heating	19.3	60	50	East	2025-01-02 16:34:57
Sharp AH-XP414B	Window	96.7	3610	Heating	22.9	56	44	South	2024-10-19 16:34:57
Frigidaire FFRE21333B	Central	74.93	4809	Cooling	22.1	53	30	South	2024-10-30 16:34:57
TCL TAC-414BS/XA	Window	71.68	3653	Cooling	25.8	56	52	West	2024-09-17 16:34:57
Carrier 42QHC924	Central	94.31	1045	Cooling	21.4	32	13	West	2024-10-17 16:34:57
LG LSN420A5	Central	90.73	1401	Heating	21.8	34	25	South	2025-01-30 16:34:57
Samsung AR420KX	Window	97.32	1042	Heating	28.1	55	49	North	2024-11-28 16:34:57
Mitsubishi MSZ-GL420K	Central	76.72	4560	Cooling	22.6	31	95	South	2024-08-05 16:34:57
Panasonic CS/CU-KU420GKZ	Central	74.47	3167	Cooling	26.6	58	41	North	2025-02-03 16:34:57
Daikin FTXS1360GVNB	Window	86.8	4395	Heating	22.9	32	93	North	2024-05-09 16:34:57
Trane XR420	Split	74.78	4329	Heating	26.5	48	50	North	2025-03-19 16:34:57
Hitachi RAV-420B	Split	96.44	1167	Cooling	25.4	48	75	North	2025-01-19 16:34:57
Gree GWH420AB-K3DNA71A	Window	76.22	2667	Heating	28.4	37	97	South	2024-08-20 16:34:57
Electrolux ESK420B	Central	75.98	727	Heating	28	42	22	East	2024-11-20 16:34:57
York YVAG-924X	Central	86.03	1631	Cooling	19.8	46	23	North	2024-07-11 16:34:57
Honeywell HL420CESQ	Window	97.56	2192	Heating	24.1	59	58	South	2024-07-11 16:34:57
Sharp AH-XP420B	Central	70.39	1639	Cooling	24.3	51	63	West	2025-01-21 16:34:57
Frigidaire FFRE21633B	Central	72.31	2663	Heating	18.9	39	97	North	2024-09-14 16:34:57
TCL TAC-420BS/XA	Window	81.61	1138	Heating	19.7	52	52	East	2025-02-17 16:34:57
Carrier 42QHC936	Central	96.01	4690	Heating	21.3	55	53	North	2024-05-19 16:34:57
LG LSN426A5	Window	94.32	2682	Heating	29.2	35	57	East	2025-04-01 16:34:57
Samsung AR426KX	Central	94.3	3013	Heating	26.6	60	15	South	2025-01-08 16:34:57
Mitsubishi MSZ-GL426K	Central	95.41	2520	Cooling	26.8	33	49	South	2024-08-30 16:34:57
Panasonic CS/CU-KU426GKZ	Split	77.64	1641	Cooling	18.3	60	20	North	2024-08-05 16:34:57
Daikin FTXS1380GVNB	Window	96.12	3686	Heating	18.3	44	49	West	2024-10-14 16:34:57
Trane XR426	Window	80.49	3594	Heating	23.1	50	69	North	2025-04-07 16:34:57
Hitachi RAV-426B	Split	97.38	3939	Cooling	20.2	43	60	North	2024-05-29 16:34:57
Gree GWH426AB-K3DNA72A	Split	92.04	3824	Heating	26.7	45	18	North	2024-09-06 16:34:57
Electrolux ESK426B	Split	96.24	3375	Heating	28.2	30	24	West	2024-09-02 16:34:57
York YVAG-936X	Central	86.83	2677	Heating	26.2	38	32	West	2024-06-29 16:34:57
Honeywell HL426CESQ	Central	83.86	1245	Heating	23.9	40	91	North	2024-12-03 16:34:57
Sharp AH-XP426B	Window	99.55	3346	Cooling	22.9	45	66	East	2024-06-01 16:34:57
Frigidaire FFRE21933B	Split	74.04	2479	Cooling	28.6	45	28	North	2024-09-19 16:34:57
TCL TAC-426BS/XA	Window	70.12	4708	Heating	28.5	47	24	South	2025-02-20 16:34:57
Carrier 42QHC948	Central	88.27	2631	Heating	18.1	42	71	East	2024-10-19 16:34:57
LG LSN432A5	Window	96.76	4256	Cooling	28.2	31	56	East	2024-08-24 16:34:57
Samsung AR432KX	Window	95.16	1858	Cooling	26.4	45	62	North	2025-01-03 16:34:57
Mitsubishi MSZ-GL432K	Central	93.31	1346	Cooling	18.9	30	64	East	2024-05-13 16:34:57
Panasonic CS/CU-KU432GKZ	Split	86.97	1402	Heating	23.3	40	86	North	2024-12-21 16:34:57
Daikin FTXS1400GVNB	Central	89.34	602	Heating	26.7	52	71	West	2024-07-21 16:34:57
Trane XR432	Split	90.72	1766	Heating	21.5	50	86	East	2024-05-21 16:34:57
Hitachi RAV-432B	Window	81.28	3763	Cooling	19	54	97	West	2024-11-27 16:34:57
Gree GWH432AB-K3DNA73A	Split	97.8	1031	Heating	25.1	47	100	East	2024-05-24 16:34:57
Electrolux ESK432B	Split	76.97	2444	Cooling	21.2	56	72	East	2025-03-01 16:34:57
York YVAG-948X	Central	81.64	885	Cooling	29.9	52	30	West	2025-01-29 16:34:57
Honeywell HL432CESQ	Window	84.78	4183	Heating	21.5	47	15	North	2024-08-25 16:34:57
Sharp AH-XP432B	Window	82.69	1874	Heating	28	47	59	South	2024-08-09 16:34:57
Frigidaire FFRE22233B	Central	72.97	950	Cooling	27.6	58	10	West	2025-02-19 16:34:57
TCL TAC-432BS/XA	Window	72.12	2860	Cooling	26.2	50	98	North	2024-06-09 16:34:57
Carrier 42QHC960	Split	84.21	1864	Heating	23.6	38	38	North	2024-05-14 16:34:57
LG LSN438A5	Window	83.07	655	Cooling	21.8	44	70	West	2025-04-04 16:34:57
Samsung AR438KX	Window	79.96	3765	Heating	23.2	60	92	North	2024-10-31 16:34:57
Mitsubishi MSZ-GL438K	Window	94.21	4827	Cooling	18.4	40	38	East	2024-09-19 16:34:57
Panasonic CS/CU-KU438GKZ	Central	96.54	4344	Cooling	23.8	45	90	North	2024-12-03 16:34:57
Daikin FTXS1420GVNB	Split	90.91	3252	Cooling	21.2	34	13	West	2025-03-17 16:34:57
Trane XR438	Split	95.35	2818	Heating	26.4	50	50	South	2024-12-04 16:34:57
Hitachi RAV-438B	Central	77.37	3662	Cooling	19.1	51	18	West	2025-03-25 16:34:57
Gree GWH438AB-K3DNA74A	Window	83.61	2073	Cooling	27.7	46	95	East	2025-04-18 16:34:57
Electrolux ESK438B	Split	85.51	1134	Heating	22.3	57	59	North	2024-12-28 16:34:57
York YVAG-960X	Window	89.01	2877	Cooling	25.4	35	53	North	2025-01-10 16:34:57
Honeywell HL438CESQ	Central	89.12	4856	Heating	24.8	46	92	East	2025-02-09 16:34:57
Sharp AH-XP438B	Split	79.57	4461	Cooling	18	48	61	North	2024-06-06 16:34:57
Frigidaire FFRE22533B	Central	95.39	3568	Heating	26.8	48	72	West	2024-08-02 16:34:57
TCL TAC-438BS/XA	Split	89.22	3969	Heating	23.1	56	86	South	2024-05-31 16:34:57
Carrier 42QHC972	Window	80.34	4731	Cooling	18.7	32	96	South	2024-10-02 16:34:57
LG LSN444A5	Window	77.49	4289	Heating	26.9	59	69	South	2025-03-04 16:34:57
Samsung AR444KX	Central	76.11	3893	Cooling	22.7	36	25	East	2025-04-15 16:34:57
Mitsubishi MSZ-GL444K	Window	98.76	4601	Cooling	18.2	45	50	West	2025-02-18 16:34:57
Panasonic CS/CU-KU444GKZ	Split	72.71	4262	Heating	21.2	34	41	South	2024-06-30 16:34:57
Daikin FTXS1440GVNB	Split	96.04	2025	Heating	21.4	50	28	South	2024-07-27 16:34:57
Trane XR444	Window	78.81	4243	Cooling	27.9	44	63	East	2025-02-28 16:34:57
Hitachi RAV-444B	Central	89.92	715	Heating	23.5	42	68	North	2024-07-18 16:34:57
Gree GWH444AB-K3DNA75A	Window	89.3	3492	Heating	19.4	59	53	East	2024-08-12 16:34:57
Electrolux ESK444B	Window	71.57	1085	Heating	19.3	44	84	North	2024-10-02 16:34:57
York YVAG-972X	Central	93.27	3393	Heating	26	55	32	West	2024-06-06 16:34:57
Honeywell HL444CESQ	Window	89.26	766	Cooling	27.5	43	92	West	2024-11-15 16:34:57
Sharp AH-XP444B	Central	96.86	1626	Heating	28.5	53	65	West	2024-09-13 16:34:57
Frigidaire FFRE22833B	Split	81.75	3525	Cooling	25.6	51	34	North	2025-03-07 16:34:57
TCL TAC-444BS/XA	Central	76.54	4334	Cooling	19.5	50	91	North	2025-01-12 16:34:57
Carrier 42QHC984	Central	89.46	4166	Cooling	28.9	37	49	South	2024-04-30 16:34:57
LG LSN450A5	Central	73.36	1792	Cooling	24.4	37	68	East	2024-11-06 16:34:57
Samsung AR450KX	Central	75.84	3507	Heating	25.1	59	100	North	2024-08-22 16:34:57
Mitsubishi MSZ-GL450K	Window	82.83	1226	Cooling	28.9	33	62	South	2025-04-21 16:34:57
Panasonic CS/CU-KU450GKZ	Window	87.88	4459	Heating	28.9	55	38	South	2024-06-18 16:34:57
Daikin FTXS1460GVNB	Split	87.83	3749	Heating	20.6	48	43	South	2024-04-25 16:34:57
Trane XR450	Split	96.34	4046	Cooling	29.9	50	59	East	2024-05-22 16:34:57
Hitachi RAV-450B	Window	93.27	2272	Heating	24.7	47	15	West	2024-11-16 16:34:57
Gree GWH450AB-K3DNA76A	Window	81.03	4757	Cooling	18.9	38	73	North	2025-03-17 16:34:57
Electrolux ESK450B	Split	97.26	1600	Cooling	23	57	53	South	2024-08-20 16:34:57
York YVAG-984X	Window	96.77	3348	Heating	19.5	38	90	East	2024-06-22 16:34:57
Honeywell HL450CESQ	Central	73.94	615	Heating	29	38	42	West	2024-07-01 16:34:57
Sharp AH-XP450B	Window	80.59	3056	Cooling	27.7	32	40	South	2024-06-06 16:34:57
Frigidaire FFRE23133B	Split	77.61	4167	Heating	29.1	39	15	East	2025-02-25 16:34:57
TCL TAC-450BS/XA	Split	72.69	2674	Heating	19.5	34	15	North	2024-06-18 16:34:57
Carrier 42QHC996	Split	72.28	3587	Heating	23.2	55	31	East	2024-05-23 16:34:57
LG LSN456A5	Central	81.22	4167	Cooling	20.8	47	74	East	2024-07-30 16:34:57
Samsung AR456KX	Central	78.34	2052	Cooling	25.1	32	30	South	2025-02-22 16:34:57
Mitsubishi MSZ-GL456K	Split	81.51	1268	Heating	21.1	40	74	West	2024-10-14 16:34:57
Panasonic CS/CU-KU456GKZ	Central	85.98	2740	Heating	24.5	48	55	East	2024-10-24 16:34:57
Daikin FTXS1480GVNB	Central	71.99	2096	Cooling	22.3	43	79	East	2024-12-13 16:34:57
Trane XR456	Central	89.63	3444	Heating	25.1	47	13	South	2024-06-20 16:34:57
Hitachi RAV-456B	Central	86.29	2166	Cooling	24.5	52	73	North	2024-11-11 16:34:57
Gree GWH456AB-K3DNA77A	Split	86.9	4189	Heating	18.9	41	36	North	2024-05-02 16:34:57
Electrolux ESK456B	Central	90.18	1238	Cooling	18.8	57	50	West	2024-08-12 16:34:57
York YVAG-996X	Central	70.7	3380	Heating	25	57	26	West	2024-10-19 16:34:57
Honeywell HL456CESQ	Window	98.21	1624	Cooling	19.3	30	42	South	2024-07-11 16:34:57
Sharp AH-XP456B	Window	79.9	4145	Heating	21.1	59	81	West	2025-04-24 16:34:57
Frigidaire FFRE23433B	Split	74.58	1526	Heating	24.3	42	40	South	2024-07-24 16:34:57
TCL TAC-456BS/XA	Split	99.82	3133	Cooling	20.6	44	37	East	2024-11-08 16:34:57
Carrier 42QHC1008	Split	73.06	1485	Cooling	28.8	57	69	South	2025-01-06 16:34:57
LG LSN462A5	Window	75.27	710	Cooling	29.5	58	85	East	2024-08-02 16:34:57
Samsung AR462KX	Split	81.71	4176	Cooling	26.5	38	87	North	2025-01-20 16:34:57
Mitsubishi MSZ-GL462K	Window	91.14	4279	Heating	24	57	75	West	2024-10-09 16:34:57
Panasonic CS/CU-KU462GKZ	Split	79.91	4888	Heating	18.6	33	22	East	2024-09-14 16:34:57
Daikin FTXS1500GVNB	Split	92.66	1089	Cooling	26.2	55	21	East	2025-01-03 16:34:57
Trane XR462	Split	91.85	4244	Heating	24.8	35	85	North	2024-11-09 16:34:57
Hitachi RAV-462B	Central	73.04	3825	Heating	29.3	51	42	South	2024-07-25 16:34:57
Gree GWH462AB-K3DNA78A	Central	83.35	2037	Heating	29.1	55	11	East	2024-12-17 16:34:57
Electrolux ESK462B	Window	82.72	4892	Cooling	26.4	33	99	North	2024-12-01 16:34:57
York YVAG-1008X	Split	86.17	1322	Heating	20.1	40	45	East	2024-12-11 16:34:57
Honeywell HL462CESQ	Central	86.96	3049	Heating	18.8	38	21	West	2024-05-25 16:34:57
Sharp AH-XP462B	Window	82.2	853	Cooling	27.9	59	78	South	2025-03-27 16:34:57
Frigidaire FFRE23733B	Central	89.95	2889	Heating	30	40	31	South	2024-05-20 16:34:57
TCL TAC-462BS/XA	Window	80.72	3414	Cooling	23.2	34	82	East	2025-03-28 16:34:57
Carrier 42QHC1020	Split	85.53	1621	Heating	19.2	40	91	North	2024-05-27 16:34:57
LG LSN468A5	Central	95.56	2457	Heating	28.6	44	17	East	2024-10-04 16:34:57
Samsung AR468KX	Split	75.47	1684	Cooling	29.3	48	47	West	2025-01-17 16:34:57
Mitsubishi MSZ-GL468K	Central	71.15	2123	Heating	26.8	51	66	West	2025-02-11 16:34:57
Panasonic CS/CU-KU468GKZ	Split	71.23	1594	Heating	29.6	40	61	East	2024-06-29 16:34:57
Daikin FTXS1520GVNB	Window	87.2	4892	Heating	18.8	35	29	South	2024-11-12 16:34:57
Trane XR468	Split	88.24	3837	Heating	24	43	93	West	2025-04-05 16:34:57
Hitachi RAV-468B	Window	80.88	1541	Heating	23.3	46	35	South	2025-04-23 16:34:57
Gree GWH468AB-K3DNA79A	Split	83.36	4221	Cooling	19.7	53	30	South	2025-03-23 16:34:57
Electrolux ESK468B	Central	88.27	3473	Heating	22.5	54	27	East	2025-02-02 16:34:57
York YVAG-1020X	Split	83.09	4546	Cooling	19	56	45	North	2024-07-22 16:34:57
Honeywell HL468CESQ	Central	84.87	1891	Cooling	26.2	51	43	East	2024-08-15 16:34:57
Sharp AH-XP468B	Split	99.05	758	Cooling	22.2	31	39	North	2024-12-30 16:34:57
Frigidaire FFRE24033B	Window	94.93	2569	Cooling	22	51	96	West	2024-10-08 16:34:57
TCL TAC-468BS/XA	Central	98.9	1182	Cooling	19.1	30	31	West	2024-09-01 16:34:57
Carrier 42QHC1032	Split	87.72	632	Heating	19.9	54	34	East	2024-05-28 16:34:57
LG LSN474A5	Split	80.49	4268	Cooling	25	32	14	East	2025-03-06 16:34:57
Samsung AR474KX	Split	89.68	3132	Cooling	28.2	36	23	North	2024-06-21 16:34:57
Mitsubishi MSZ-GL474K	Window	77.07	3338	Heating	21	57	19	East	2024-09-20 16:34:57
Panasonic CS/CU-KU474GKZ	Window	92.51	1485	Cooling	18.7	54	95	South	2024-12-22 16:34:57
Daikin FTXS1540GVNB	Split	84.39	660	Cooling	21.2	44	65	East	2024-10-07 16:34:57
Trane XR474	Central	74.62	2153	Heating	18.2	58	69	North	2024-10-23 16:34:57
Hitachi RAV-474B	Central	77.51	2705	Cooling	29.8	56	10	West	2024-08-19 16:34:57
Gree GWH474AB-K3DNA80A	Window	96.19	1389	Heating	24.4	48	10	North	2025-02-16 16:34:57
Electrolux ESK474B	Central	89.37	2849	Cooling	20	60	50	South	2024-09-03 16:34:57
York YVAG-1032X	Split	93.54	2533	Heating	25.9	46	26	North	2024-12-15 16:34:57
Honeywell HL474CESQ	Split	86.13	1969	Cooling	20.8	38	15	North	2025-04-03 16:34:57
Sharp AH-XP474B	Split	92.5	4985	Heating	24.3	37	29	West	2024-09-09 16:34:57
Frigidaire FFRE24333B	Central	86.59	572	Cooling	23.1	47	63	North	2025-04-23 16:34:57
TCL TAC-474BS/XA	Split	77.93	520	Cooling	21.1	59	93	East	2024-08-13 16:34:57
Carrier 42QHC1044	Window	79.64	2569	Cooling	24.9	55	99	South	2024-07-07 16:34:57
LG LSN480A5	Window	90.98	3310	Cooling	28.2	39	17	East	2024-12-03 16:34:57
Samsung AR480KX	Split	84.83	1294	Cooling	24	50	25	West	2024-05-24 16:34:57
Mitsubishi MSZ-GL480K	Window	71.5	3853	Cooling	24.3	46	80	West	2025-02-11 16:34:57
Panasonic CS/CU-KU480GKZ	Window	70.58	1277	Heating	29	55	48	East	2024-12-04 16:34:57
Daikin FTXS1560GVNB	Window	77.15	2252	Heating	20.2	50	38	South	2025-03-23 16:34:57
Trane XR480	Split	89.13	4338	Cooling	26.1	41	45	South	2025-02-25 16:34:57
Hitachi RAV-480B	Window	87.51	829	Heating	25.3	43	14	East	2024-07-26 16:34:57
Gree GWH480AB-K3DNA81A	Window	76.7	712	Cooling	21.1	56	48	East	2024-07-23 16:34:57
Electrolux ESK480B	Window	93.29	4797	Cooling	22.7	44	76	East	2025-03-20 16:34:57
York YVAG-1044X	Window	71.78	2333	Heating	21.8	56	94	South	2025-01-26 16:34:57
Honeywell HL480CESQ	Window	89.79	2365	Heating	22.8	36	57	South	2024-05-26 16:34:57
Sharp AH-XP480B	Central	79	1631	Cooling	24.5	49	97	West	2024-05-09 16:34:57
Frigidaire FFRE24633B	Split	70.37	2694	Heating	21.6	49	49	East	2025-02-10 16:34:57
TCL TAC-480BS/XA	Window	71.43	1191	Cooling	20.8	32	17	West	2025-04-14 16:34:57
Carrier 42QHC1056	Split	81.63	806	Cooling	18.2	48	51	East	2025-03-01 16:34:57
LG LSN486A5	Split	80.39	2400	Heating	22.5	50	51	South	2024-10-07 16:34:57
Samsung AR486KX	Central	78.99	4917	Cooling	20.9	54	80	West	2024-10-11 16:34:57
Mitsubishi MSZ-GL486K	Window	73.17	2334	Cooling	19.1	38	93	East	2025-04-15 16:34:57
Panasonic CS/CU-KU486GKZ	Window	81.37	1494	Cooling	26.3	38	99	East	2025-02-08 16:34:57
Daikin FTXS1580GVNB	Central	92.25	4473	Heating	18.3	52	63	South	2024-06-12 16:34:57
Trane XR486	Split	87.74	4187	Cooling	23.3	59	100	South	2025-02-12 16:34:57
Hitachi RAV-486B	Window	75.07	2885	Heating	27.9	51	98	West	2024-10-29 16:34:57
Gree GWH486AB-K3DNA82A	Split	73.59	4252	Heating	29	47	78	West	2024-06-25 16:34:57
Electrolux ESK486B	Central	94.25	1794	Heating	22.6	40	10	South	2024-09-13 16:34:57
York YVAG-1056X	Central	73.49	2659	Cooling	29.7	37	44	West	2024-07-28 16:34:57
Honeywell HL486CESQ	Central	87.1	4146	Cooling	25.1	58	40	South	2024-11-20 16:34:57
Sharp AH-XP486B	Window	70.6	3921	Cooling	21.2	32	87	West	2025-04-19 16:34:57
Frigidaire FFRE24933B	Split	94.25	2619	Heating	29.6	47	61	South	2024-09-16 16:34:57
TCL TAC-486BS/XA	Central	73.29	4857	Cooling	18.2	43	56	South	2024-09-24 16:34:57
Carrier 42QHC1068	Window	76.33	1236	Cooling	19.7	47	60	West	2024-11-25 16:34:57
LG LSN492A5	Split	72.04	3987	Cooling	23.7	52	28	North	2024-06-30 16:34:57
Samsung AR492KX	Window	75.69	2593	Cooling	25.9	57	47	South	2024-04-29 16:34:57
Mitsubishi MSZ-GL492K	Window	85.48	1953	Cooling	28.9	48	81	North	2024-05-05 16:34:57
Panasonic CS/CU-KU492GKZ	Window	91.07	4001	Cooling	30	38	62	East	2025-01-26 16:34:57
