# Supplementary material for: Towards autonomous energy management: machine learning for effective auditing and optimization
Source: Sci Rep. 2025 Nov 10;15:39368. doi: 10.1038/s41598-025-24513-7 (PMC12603143; doi:10.1038/s41598-025-24513-7)
Supplement: Supplementary file 4 — Supplementary Material 4 [file 41598_2025_24513_MOESM4_ESM.xlsx]

## Sheet: Sheet1
Device Name	Type	Power (W)	Efficiency (%)	Energy Class	Expanded Letter
Samsung UE55NU7100	LCD	138	93	A	Excellent Efficiency
LG 49UJ630V	LED	108	77	D	Poor Efficiency
Sony KD-55X8500F	LCD	159	82	C	Average Efficiency
Hisense H55N5700	QLED	91	72	D	Poor Efficiency
TCL 50EP640	LCD	96	76	D	Poor Efficiency
Philips 55PUS7304	QLED	105	78	D	Poor Efficiency
Panasonic TX-55FX750E	QLED	147	81	C	Average Efficiency
Sharp LC-43UI7352E	OLED	157	91	A	Excellent Efficiency
Samsung UE43RU7470	OLED	110	79	D	Poor Efficiency
LG 55UJ750V	OLED	136	80	C	Average Efficiency
Sony KDL-43W800F	QLED	96	93	A	Excellent Efficiency
Hisense 55A6200F	OLED	127	80	C	Average Efficiency
TCL 40ES560	LED	111	91	A	Excellent Efficiency
Philips 43PUS6754	LCD	115	71	D	Poor Efficiency
Panasonic TX-43GX800E	OLED	96	92	A	Excellent Efficiency
Sharp LC-49CUF8502E	LCD	116	73	D	Poor Efficiency
Samsung QE65Q80RATXXU	OLED	142	80	C	Average Efficiency
LG 65SM8600PLA	LCD	126	77	D	Poor Efficiency
Sony KD-65XF9005	LCD	113	84	C	Average Efficiency
Hisense 65U7A	LCD	104	81	C	Average Efficiency
TCL 65DP600	OLED	108	76	D	Poor Efficiency
Philips 65PUS7855	LCD	155	77	D	Poor Efficiency
Panasonic TX-65FZ802E	OLED	156	79	D	Poor Efficiency
Sharp LC-55CUG8062E	LCD	122	90	A	Excellent Efficiency
Samsung QE55Q60RATXXU	OLED	119	84	C	Average Efficiency
LG 55SK8500PLA	QLED	114	87	B	Good Efficiency
Sony KD-55XG9505	QLED	160	86	B	Good Efficiency
Hisense 43A6100F	LED	152	80	C	Average Efficiency
TCL 50ES550	QLED	135	82	C	Average Efficiency
Philips 50PUS7504	QLED	144	89	B	Good Efficiency
Panasonic TX-50GX800E	QLED	127	85	B	Good Efficiency
Sharp LC-40FH5300E	LCD	116	82	C	Average Efficiency
Samsung UE40MU6100	LED	158	92	A	Excellent Efficiency
LG 43UK6400PLF	OLED	124	77	D	Poor Efficiency
Sony KDL-43WF663	LCD	106	94	A	Excellent Efficiency
Hisense 43H6600F	LCD	125	71	D	Poor Efficiency
TCL 43EP640	OLED	107	77	D	Poor Efficiency
Philips 43PUS6503	OLED	142	92	A	Excellent Efficiency
Panasonic TX-43DX600E	OLED	124	79	D	Poor Efficiency
Sharp LC-49LE653E	QLED	100	83	C	Average Efficiency
Samsung UE32J5200	LED	100	90	A	Excellent Efficiency
LG 32LK610BPLB	QLED	96	92	A	Excellent Efficiency
Sony KDL-32W600D	LCD	144	74	D	Poor Efficiency
Hisense 32H5590F	LED	146	87	B	Good Efficiency
TCL 32ES560	LED	97	84	C	Average Efficiency
Philips 32PFS4132	QLED	151	75	D	Poor Efficiency
Panasonic TX-32F300B	OLED	99	74	D	Poor Efficiency
Sharp LC-32CHE4041	QLED	151	84	C	Average Efficiency
Samsung UE32N4000	LCD	104	94	A	Excellent Efficiency
LG 32LH510B	LCD	158	89	B	Good Efficiency
Sony KDL-32RE303	OLED	95	72	D	Poor Efficiency
Hisense 32A4G	LED	144	84	C	Average Efficiency
TCL 32S350	LCD	94	88	B	Good Efficiency
Philips 32PFS5521	QLED	125	89	B	Good Efficiency
Panasonic TX-32JS360E	LED	159	77	D	Poor Efficiency
Sharp LC-40FI5322E	QLED	160	85	B	Good Efficiency
Samsung UE50NU7020	OLED	102	75	D	Poor Efficiency
LG 50UJ630V	OLED	149	87	B	Good Efficiency
Sony KD-50X7000F	LCD	140	78	D	Poor Efficiency
Hisense 50A6600F	OLED	133	86	B	Good Efficiency
TCL 50EP658	QLED	143	86	B	Good Efficiency
Philips 50PUS6703	LED	113	82	C	Average Efficiency
Panasonic TX-50FX620E	OLED	137	74	D	Poor Efficiency
Sharp LC-50CUG8062E	LCD	141	78	D	Poor Efficiency
Samsung QE50Q60RATXXU	LED	92	86	B	Good Efficiency
LG 50SK8500PLA	OLED	124	77	D	Poor Efficiency
Sony KD-50XG8505	LCD	96	71	D	Poor Efficiency
Hisense 50H7C	LCD	108	93	A	Excellent Efficiency
TCL 50DP600	OLED	156	87	B	Good Efficiency
Philips 50PUS8000	OLED	112	83	C	Average Efficiency
Panasonic TX-50GX750E	LED	132	88	B	Good Efficiency
Sharp LC-55CUG8062E	OLED	93	94	A	Excellent Efficiency
Samsung QE75Q60RATXXU	OLED	109	73	D	Poor Efficiency
LG 75UM7400PLB	LCD	128	89	B	Good Efficiency
Sony KD-75XG9505	LED	125	79	D	Poor Efficiency
Hisense 75U8G	LCD	138	84	C	Average Efficiency
TCL 75P715	LED	133	88	B	Good Efficiency
Philips 75PUS7304	QLED	105	91	A	Excellent Efficiency
Panasonic TX-75GX800E	QLED	95	86	B	Good Efficiency
Sharp LC-65CUG8062E	QLED	120	79	D	Poor Efficiency
Samsung UE75RU7470	LED	154	81	C	Average Efficiency
LG 75SK8500PLA	LED	106	95	A	Excellent Efficiency
Sony KD-75XG8596	OLED	107	84	C	Average Efficiency
Hisense 75A7300F	QLED	141	95	A	Excellent Efficiency
TCL 75EP688	OLED	145	86	B	Good Efficiency
Philips 75PUS8053	LCD	101	81	C	Average Efficiency
Panasonic TX-75FZ802E	LCD	121	86	B	Good Efficiency
Sharp LC-75UI7352E	QLED	134	81	C	Average Efficiency
Samsung QE43Q60RATXXU	LED	127	79	D	Poor Efficiency
LG 43UM7400PLB	LCD	126	73	D	Poor Efficiency
Sony KD-43X7050F	LED	92	74	D	Poor Efficiency
Hisense 43B7100F	QLED	153	79	D	Poor Efficiency
TCL 43P635	LED	90	92	A	Excellent Efficiency
Philips 43PUS6700	LCD	128	83	C	Average Efficiency
Panasonic TX-43JX800E	LED	122	83	C	Average Efficiency
Sharp LC-43UI7252E	LCD	125	74	D	Poor Efficiency
Samsung UE43RU7170	QLED	145	77	D	Poor Efficiency
LG 43UK6200PLF	LED	146	86	B	Good Efficiency
Sony KDL-43X8505	LCD	112	72	D	Poor Efficiency
Hisense 43H9G	OLED	96	85	B	Good Efficiency
TCL 43S325	OLED	141	78	D	Poor Efficiency
Philips 43PFS5503	QLED	137	83	C	Average Efficiency
Panasonic TX-43GX650E	OLED	133	70	D	Poor Efficiency
Sharp LC-43UI8652E	QLED	108	89	B	Good Efficiency
Samsung UE55RU7100	OLED	112	73	D	Poor Efficiency
LG 55UM7000PLB	LED	136	93	A	Excellent Efficiency
Sony KD-55X7050F	OLED	159	86	B	Good Efficiency
Hisense 55A7100F	OLED	159	73	D	Poor Efficiency
TCL 55EP680	OLED	147	92	A	Excellent Efficiency
Philips 55PUS6501	OLED	151	91	A	Excellent Efficiency
Panasonic TX-55FX700E	LED	93	76	D	Poor Efficiency
Sharp LC-55CUF8062E	LCD	92	91	A	Excellent Efficiency
Samsung QE55Q70RATXXU	LED	113	75	D	Poor Efficiency
LG 55SK8100PLA	QLED	112	74	D	Poor Efficiency
Sony KD-55X8000F	QLED	151	81	C	Average Efficiency
Hisense 55U9G	QLED	110	80	C	Average Efficiency
TCL 55P8S	QLED	116	71	D	Poor Efficiency
Philips 55PUS8800	LED	116	87	B	Good Efficiency
Panasonic TX-55HX800E	LED	159	77	D	Poor Efficiency
Sharp LC-55PUG8062E	LCD	100	86	B	Good Efficiency
Samsung UE75Q90RATXXU	OLED	132	73	D	Poor Efficiency
LG 75SM9000PLA	OLED	95	71	D	Poor Efficiency
Sony KD-75XG7505	QLED	155	92	A	Excellent Efficiency
Hisense 75U7A	OLED	140	80	C	Average Efficiency
TCL 75P815	QLED	100	81	C	Average Efficiency
Philips 75PUS8543	OLED	154	78	D	Poor Efficiency
Panasonic TX-75FX780E	QLED	130	89	B	Good Efficiency
Sharp LC-75CUG8062E	LCD	90	89	B	Good Efficiency
Samsung UE82Q90RATXXU	OLED	97	77	D	Poor Efficiency
LG 82UM7600PLB	LCD	118	79	D	Poor Efficiency
Sony KD-82XG9505	QLED	157	76	D	Poor Efficiency
Hisense 82U9E	OLED	147	86	B	Good Efficiency
TCL 82P8S	LCD	118	94	A	Excellent Efficiency
Philips 82PUS8304	QLED	110	93	A	Excellent Efficiency
Panasonic TX-82HX900E	OLED	106	71	D	Poor Efficiency
Sharp LC-82FI7362E	OLED	138	75	D	Poor Efficiency
Samsung UE100Q95RATXXU	LED	97	94	A	Excellent Efficiency
LG 100UM7380	OLED	133	93	A	Excellent Efficiency
Sony KD-100X8500F	OLED	92	84	C	Average Efficiency
Hisense 100U8G	QLED	102	76	D	Poor Efficiency
TCL 100P8S	OLED	114	90	A	Excellent Efficiency
Philips 100PUS9153	QLED	103	72	D	Poor Efficiency
Panasonic TX-100FX920E	QLED	157	84	C	Average Efficiency
Sharp LC-100PUG8062E	LED	125	85	B	Good Efficiency
Samsung QLED55Q70T	LCD	144	74	D	Poor Efficiency
LG OLED55CXPUA	OLED	145	92	A	Excellent Efficiency
Sony Bravia KD-55A8H	LED	157	84	C	Average Efficiency
Hisense ULED55U7QF	OLED	139	93	A	Excellent Efficiency
TCL 55C825	QLED	120	91	A	Excellent Efficiency
Philips 55OLED803	LED	114	93	A	Excellent Efficiency
Panasonic TX-55FZ800B	LED	97	89	B	Good Efficiency
Sharp LC-55UI7252	QLED	117	85	B	Good Efficiency
Samsung The Frame 55LS03T	LED	122	86	B	Good Efficiency
LG NanoCell 55NANO90	OLED	134	73	D	Poor Efficiency
Sony X900H 55	LED	131	80	C	Average Efficiency
Hisense H65U7A	QLED	125	87	B	Good Efficiency
TCL 55R635	LCD	91	83	C	Average Efficiency
Philips 55PUS7700	OLED	142	86	B	Good Efficiency
Panasonic TX-55JX940	LED	130	82	C	Average Efficiency
Sharp LC-55QL8M	OLED	142	75	D	Poor Efficiency
Samsung QLED65Q60T	LCD	105	74	D	Poor Efficiency
LG OLED65B9PUA	OLED	125	78	D	Poor Efficiency
Sony Bravia KD-65X9500H	QLED	150	88	B	Good Efficiency
Hisense ULED65U8QF	QLED	110	71	D	Poor Efficiency
TCL 65C715	QLED	141	75	D	Poor Efficiency
Philips 65OLED803	OLED	91	90	A	Excellent Efficiency
Panasonic TX-65HX950	LCD	151	86	B	Good Efficiency
Sharp LC-65UI7252	QLED	121	81	C	Average Efficiency
Samsung The Frame 65LS03T	QLED	145	85	B	Good Efficiency
LG NanoCell 65NANO99	OLED	91	88	B	Good Efficiency
Sony X9500H 65	LED	114	80	C	Average Efficiency
Hisense H65U7Q	LED	101	72	D	Poor Efficiency
TCL 65R646	LED	133	74	D	Poor Efficiency
Philips 65PUS8100	OLED	121	90	A	Excellent Efficiency
Panasonic TX-65FZ1000	QLED	96	84	C	Average Efficiency
Sharp LC-65V5M	LED	113	88	B	Good Efficiency
Samsung The Serif 55LS01T	LCD	154	74	D	Poor Efficiency
LG 55NANO99	OLED	95	83	C	Average Efficiency
Sony Bravia KD-55XG9505	OLED	157	88	B	Good Efficiency
Hisense 55H8F	OLED	158	84	C	Average Efficiency
TCL 55S425	QLED	146	82	C	Average Efficiency
Philips 55PUS7702	LCD	142	85	B	Good Efficiency
Panasonic TX-55HZ1000	LCD	104	72	D	Poor Efficiency
Sharp LC-55CUG8062E	LED	133	80	C	Average Efficiency
Samsung UE65RU8000	LED	137	80	C	Average Efficiency
LG 65SK8500	LED	134	74	D	Poor Efficiency
Sony KD-65XF9005	LCD	108	84	C	Average Efficiency
Hisense 65U9G	QLED	108	85	B	Good Efficiency
TCL 65R625	LED	91	70	D	Poor Efficiency
Philips 65PUS6903	QLED	160	95	A	Excellent Efficiency
Panasonic TX-65FZ802E	LCD	94	81	C	Average Efficiency
Sharp LC-65CUG8352E	OLED	157	78	D	Poor Efficiency
Samsung UE65RU7100	LED	151	89	B	Good Efficiency
LG 65UJ770V	LED	135	93	A	Excellent Efficiency
Sony KD-65XG8596	QLED	133	77	D	Poor Efficiency
Hisense 65U7G	LED	160	80	C	Average Efficiency
TCL 65P815	OLED	101	73	D	Poor Efficiency
Philips 65PUS8100	LCD	93	84	C	Average Efficiency
Panasonic TX-65JX940	LED	144	90	A	Excellent Efficiency
Sharp LC-65CUF8052	LCD	91	73	D	Poor Efficiency
Samsung QLED65Q60T	OLED	116	91	A	Excellent Efficiency
LG OLED65CXPUA	QLED	127	75	D	Poor Efficiency
Sony KD-65X8000H	OLED	102	86	B	Good Efficiency
Hisense 65H9F	LED	109	88	B	Good Efficiency
TCL 65C825	LCD	154	93	A	Excellent Efficiency
Philips 65OLED803	OLED	152	88	B	Good Efficiency
Panasonic TX-65HX900	OLED	138	84	C	Average Efficiency
Sharp LC-65V6M	OLED	123	81	C	Average Efficiency
Samsung The Frame 65LS03T	LCD	110	83	C	Average Efficiency
LG NanoCell 65NANO90	LCD	152	94	A	Excellent Efficiency
Sony X9500H 65	OLED	120	80	C	Average Efficiency
Hisense H65U7Q	LCD	105	93	A	Excellent Efficiency
TCL 65R646	QLED	121	70	D	Poor Efficiency
Philips 65PUS6903	OLED	116	91	A	Excellent Efficiency
Panasonic TX-65FZ802E	LED	115	74	D	Poor Efficiency
Sharp LC-65CUG8352E	LED	124	71	D	Poor Efficiency
Samsung QLED75Q70T	OLED	158	81	C	Average Efficiency
LG OLED75B9PUA	LCD	111	83	C	Average Efficiency
Sony KD-75XG9505	LCD	142	81	C	Average Efficiency
Hisense ULED75U8QF	OLED	92	82	C	Average Efficiency
TCL 75C715	QLED	113	80	C	Average Efficiency
Philips 75OLED803	QLED	95	86	B	Good Efficiency
Panasonic TX-75HX950	LCD	108	75	D	Poor Efficiency
Sharp LC-75UI7252	LCD	104	75	D	Poor Efficiency
Samsung The Frame 75LS03T	QLED	154	72	D	Poor Efficiency
LG NanoCell 75NANO99	LCD	92	91	A	Excellent Efficiency
Sony X9500H 75	OLED	109	84	C	Average Efficiency
Hisense H75U7Q	LCD	142	85	B	Good Efficiency
TCL 75R635	OLED	97	83	C	Average Efficiency
Philips 75PUS8304	QLED	103	85	B	Good Efficiency
Panasonic TX-75FZ1000	LED	90	74	D	Poor Efficiency
Sharp LC-75V5M	LCD	127	89	B	Good Efficiency
Samsung The Serif 75LS01T	LCD	99	71	D	Poor Efficiency
LG OLED77CXPUA	LED	154	88	B	Good Efficiency
Sony Bravia KD-77A8H	LED	146	82	C	Average Efficiency
Hisense 77U9G	LED	127	74	D	Poor Efficiency
TCL 77P8S	OLED	120	76	D	Poor Efficiency
Philips 77PUS9153	LED	99	80	C	Average Efficiency
Panasonic TX-77HX920	LCD	135	70	D	Poor Efficiency
Sharp LC-77FI8062E	LED	157	87	B	Good Efficiency
Samsung QLED85Q60T	LED	108	95	A	Excellent Efficiency
LG OLED85C9PUA	OLED	132	88	B	Good Efficiency
Sony KD-85XG9505	QLED	153	70	D	Poor Efficiency
Hisense ULED85U8QF	QLED	139	70	D	Poor Efficiency
TCL 85C815	OLED	126	85	B	Good Efficiency
Philips 85PUS9700	OLED	156	79	D	Poor Efficiency
Panasonic TX-85JX940	QLED	140	83	C	Average Efficiency
Sharp LC-85CUF8062	LED	124	76	D	Poor Efficiency
Samsung The Frame 85LS03T	LED	147	81	C	Average Efficiency
LG NanoCell 85NANO95	OLED	145	78	D	Poor Efficiency
Sony X9500H 85	LCD	150	81	C	Average Efficiency
Hisense H85U8G	LCD	141	95	A	Excellent Efficiency
TCL 85P7	LCD	146	80	C	Average Efficiency
Philips 85PUS9350	LED	121	83	C	Average Efficiency
Panasonic TX-85FX900E	LCD	110	73	D	Poor Efficiency
Sharp LC-85PUG8062	LCD	102	83	C	Average Efficiency
Samsung QLED98Q60T	QLED	117	86	B	Good Efficiency
LG OLED98Z9PUA	QLED	96	90	A	Excellent Efficiency
Sony KD-98X9000H	LED	151	91	A	Excellent Efficiency
Hisense ULED98U9F	LED	133	83	C	Average Efficiency
TCL 98P7S	LCD	96	78	D	Poor Efficiency
Philips 98PUS9750	LED	110	83	C	Average Efficiency
Panasonic TX-98HX1000	LCD	139	79	D	Poor Efficiency
Sharp LC-98PUG8062E	LED	106	92	A	Excellent Efficiency
Samsung The Frame 98LS03T	OLED	120	91	A	Excellent Efficiency
LG NanoCell 98NANO99	LED	136	80	C	Average Efficiency
Sony X9500H 98	OLED	93	76	D	Poor Efficiency
Hisense H98U7Q	LED	114	77	D	Poor Efficiency
TCL 98EP835	QLED	120	88	B	Good Efficiency
Philips 98PUS9600	LCD	98	89	B	Good Efficiency
Panasonic TX-98JX1000	LED	99	93	A	Excellent Efficiency
Sharp LC-98CUG8062	LED	155	89	B	Good Efficiency
Samsung QLED50Q70T	LED	96	77	D	Poor Efficiency
LG OLED50CXPUA	OLED	133	70	D	Poor Efficiency
Sony KD-50X8000H	QLED	93	71	D	Poor Efficiency
Hisense 50A7G	QLED	106	70	D	Poor Efficiency
TCL 50P815	LED	103	86	B	Good Efficiency
Philips 50PUS7503	QLED	148	87	B	Good Efficiency
Panasonic TX-50JX800	LED	127	79	D	Poor Efficiency
Sharp LC-50UI7252	LED	101	91	A	Excellent Efficiency
Samsung QLED55Q60T	QLED	129	95	A	Excellent Efficiency
LG OLED55CXPUA	LCD	103	72	D	Poor Efficiency
Sony KD-55X8500F	QLED	104	82	C	Average Efficiency
Hisense 55U8G	QLED	139	95	A	Excellent Efficiency
TCL 55C815	QLED	135	84	C	Average Efficiency
Philips 55PUS8304	QLED	160	93	A	Excellent Efficiency
Panasonic TX-55FZ802E	OLED	91	75	D	Poor Efficiency
Sharp LC-55UI7352	OLED	149	77	D	Poor Efficiency
Samsung UE55NU7100	QLED	97	79	D	Poor Efficiency
LG 55UJ630V	LCD	130	93	A	Excellent Efficiency
Sony KD-55X8500F	LCD	110	73	D	Poor Efficiency
Hisense 55A6200F	LCD	101	81	C	Average Efficiency
TCL 55EP640	QLED	115	84	C	Average Efficiency
Philips 55PUS6703	LCD	158	72	D	Poor Efficiency
Panasonic TX-55FX620E	LCD	158	91	A	Excellent Efficiency
Sharp LC-55CUF8062	LCD	96	75	D	Poor Efficiency
Samsung QE55Q60RATXXU	LED	140	73	D	Poor Efficiency
LG 55SK8500PLA	LCD	105	89	B	Good Efficiency
Sony KD-55XG8505	OLED	100	79	D	Poor Efficiency
Hisense 55H7C	LED	146	72	D	Poor Efficiency
TCL 55DP600	QLED	134	81	C	Average Efficiency
Philips 55PUS8000	OLED	98	81	C	Average Efficiency
Panasonic TX-55GX750E	LED	139	74	D	Poor Efficiency
Sharp LC-55CUG8062E	LED	144	89	B	Good Efficiency
Samsung UE65RU7100	LED	115	79	D	Poor Efficiency
LG 65UM7000PLB	QLED	112	70	D	Poor Efficiency
Sony KD-65X7050F	LCD	110	87	B	Good Efficiency
Hisense 65A6600F	OLED	138	88	B	Good Efficiency
TCL 65EP658	OLED	91	94	A	Excellent Efficiency
Philips 65PUS6703	LED	116	95	A	Excellent Efficiency
Panasonic TX-65FX620E	LED	109	71	D	Poor Efficiency
Sharp LC-65UI7352	OLED	112	80	C	Average Efficiency
Samsung UE65NU7020	LCD	123	92	A	Excellent Efficiency
LG 65UJ630V	LED	113	88	B	Good Efficiency
Sony KD-65X8000F	LED	107	76	D	Poor Efficiency
Hisense 65U7A	LED	139	86	B	Good Efficiency
TCL 65DP600	LCD	140	91	A	Excellent Efficiency
Philips 65PUS6501	OLED	148	88	B	Good Efficiency
Panasonic TX-65FX700E	QLED	143	84	C	Average Efficiency
Sharp LC-65CUF8062	LCD	115	78	D	Poor Efficiency
Samsung QE65Q70RATXXU	LED	155	70	D	Poor Efficiency
LG 65SK8500PLA	LCD	99	81	C	Average Efficiency
Sony KD-65X8000F	QLED	93	75	D	Poor Efficiency
Hisense 65U9G	OLED	139	83	C	Average Efficiency
TCL 65P8S	OLED	157	87	B	Good Efficiency
Philips 65PUS8000	LCD	115	84	C	Average Efficiency
Panasonic TX-65HX800E	LED	134	81	C	Average Efficiency
Sharp LC-65CUG8062E	OLED	135	71	D	Poor Efficiency
Samsung QE75Q60RATXXU	QLED	116	92	A	Excellent Efficiency
LG 75UM7400PLB	LCD	136	90	A	Excellent Efficiency
Sony KD-75XG9505	QLED	121	86	B	Good Efficiency
Hisense 75U8G	OLED	97	71	D	Poor Efficiency
TCL 75P715	QLED	145	86	B	Good Efficiency
Philips 75PUS7304	OLED	95	80	C	Average Efficiency
Panasonic TX-75GX800E	OLED	117	87	B	Good Efficiency
Sharp LC-75UI7352	QLED	156	92	A	Excellent Efficiency
Samsung UE75Q70RATXXU	LCD	138	78	D	Poor Efficiency
LG 75NANO90	QLED	137	92	A	Excellent Efficiency
Sony KD-75XG8505	LED	157	73	D	Poor Efficiency
Hisense 75U7A	OLED	118	84	C	Average Efficiency
TCL 75P635	LED	115	71	D	Poor Efficiency
Philips 75PUS8500	QLED	97	76	D	Poor Efficiency
Panasonic TX-75FZ802E	OLED	159	88	B	Good Efficiency
Sharp LC-75CUG8062E	QLED	116	89	B	Good Efficiency
Samsung UE75Q60RATXXU	LCD	153	80	C	Average Efficiency
LG 75UK7550	LED	136	89	B	Good Efficiency
Sony KD-75XF9005	OLED	131	84	C	Average Efficiency
Hisense 75U9G	LCD	150	87	B	Good Efficiency
TCL 75EP680	LCD	148	82	C	Average Efficiency
Philips 75PUS6700	OLED	145	82	C	Average Efficiency
Panasonic TX-75GX750E	LED	96	81	C	Average Efficiency
Sharp LC-75UI8652E	OLED	106	89	B	Good Efficiency
Samsung UE85Q60RATXXU	LED	119	82	C	Average Efficiency
LG 85UM7600	LED	97	94	A	Excellent Efficiency
Sony KD-85XG9505	QLED	130	88	B	Good Efficiency
Hisense 85U8G	LED	138	91	A	Excellent Efficiency
TCL 85P7	OLED	159	89	B	Good Efficiency
Philips 85PUS7000	LCD	160	77	D	Poor Efficiency
Panasonic TX-85FZ802E	LCD	95	72	D	Poor Efficiency
Sharp LC-85PUG8062E	QLED	122	75	D	Poor Efficiency
Samsung QLED75Q60T	LED	90	77	D	Poor Efficiency
LG OLED75B9PUA	OLED	97	89	B	Good Efficiency
Sony KD-75X8500F	OLED	151	71	D	Poor Efficiency
Hisense ULED75U8QF	LCD	99	75	D	Poor Efficiency
TCL 75P815	LED	113	88	B	Good Efficiency
Philips 75PUS8304	QLED	132	88	B	Good Efficiency
Panasonic TX-75HX900	LED	151	83	C	Average Efficiency
Sharp LC-75V5M	QLED	128	86	B	Good Efficiency
Samsung The Frame 75LS03T	LCD	141	79	D	Poor Efficiency
LG NanoCell 75NANO99	LED	119	88	B	Good Efficiency
Sony X9500H 75	QLED	109	81	C	Average Efficiency
Hisense H75U7Q	LCD	112	82	C	Average Efficiency
TCL 75R635	QLED	96	89	B	Good Efficiency
Philips 75PUS6903	OLED	138	91	A	Excellent Efficiency
Panasonic TX-75FZ802E	LCD	142	77	D	Poor Efficiency
Sharp LC-75CUF8062	QLED	111	70	D	Poor Efficiency
Samsung QN65Q80AAFXZA	QLED	115	80	C	Average Efficiency
LG 65UN7300PUF	OLED	116	78	D	Poor Efficiency
Sony KD-65X9000H	LCD	121	71	D	Poor Efficiency
Hisense 65H9F	OLED	143	75	D	Poor Efficiency
TCL 65S425	QLED	158	86	B	Good Efficiency
Philips 65PUS8500	QLED	115	87	B	Good Efficiency
Panasonic TX-65GZ1000	LED	130	86	B	Good Efficiency
Sharp LC-65N6000U	OLED	102	70	D	Poor Efficiency
Samsung UN65NU8000FXZA	OLED	100	82	C	Average Efficiency
LG OLED65E8PUA	OLED	158	81	C	Average Efficiency
Sony KD-65X8000G	QLED	152	76	D	Poor Efficiency
Hisense 65U6G	OLED	119	80	C	Average Efficiency
TCL 65R635	LED	102	83	C	Average Efficiency
Philips 65PUS7100	LCD	150	93	A	Excellent Efficiency
Panasonic TX-65HX850	LED	117	77	D	Poor Efficiency
Sharp LC-65CF880	OLED	123	93	A	Excellent Efficiency
Samsung QN65Q60TAFXZA	QLED	128	85	B	Good Efficiency
LG 65NANO80UPA	LCD	117	84	C	Average Efficiency
Sony KD-65X9000F	LED	101	82	C	Average Efficiency
Hisense 65H9G	LCD	92	74	D	Poor Efficiency
TCL 65C815	OLED	145	85	B	Good Efficiency
Philips 65PUS7032	QLED	96	81	C	Average Efficiency
Panasonic TX-65EZ950E	LED	98	77	D	Poor Efficiency
Sharp LC-65UA8600	LED	115	94	A	Excellent Efficiency
Samsung UE65Q70RATXXU	LED	95	87	B	Good Efficiency
LG 65UK7700	QLED	131	76	D	Poor Efficiency
Sony KD-65X9500G	LCD	131	78	D	Poor Efficiency
Hisense 65U7QF	LED	127	80	C	Average Efficiency
TCL 65C825	LED	110	86	B	Good Efficiency
Philips 65PUS7903	LED	140	72	D	Poor Efficiency
Panasonic TX-65FX800E	LCD	147	80	C	Average Efficiency
Sharp LC-65QU9600	QLED	111	83	C	Average Efficiency
Samsung QN65Q70T	OLED	137	77	D	Poor Efficiency
LG OLED65BXPUA	LCD	92	90	A	Excellent Efficiency
Sony KD-65X8000F	LED	125	83	C	Average Efficiency
Hisense 65U8G	QLED	135	95	A	Excellent Efficiency
TCL 65S517	LED	136	87	B	Good Efficiency
Philips 65PUS6031	LED	129	70	D	Poor Efficiency
Panasonic TX-65FZ952	LED	126	94	A	Excellent Efficiency
Sharp LC-65SQ8	OLED	112	85	B	Good Efficiency
Samsung QLED65Q60A	LCD	150	71	D	Poor Efficiency
LG 65UP7670	LCD	154	80	C	Average Efficiency
Sony KD-65X9005B	LCD	108	83	C	Average Efficiency
Hisense 65A7G	OLED	97	89	B	Good Efficiency
TCL 65R635	LCD	142	77	D	Poor Efficiency
Philips 65PUS6654	QLED	104	80	C	Average Efficiency
Panasonic TX-65GZ950E	LED	97	82	C	Average Efficiency
Sharp LC-65UQ10	LED	117	85	B	Good Efficiency
Samsung UN65RU8000FXZA	QLED	148	76	D	Poor Efficiency
LG OLED65C9PUA	LED	117	95	A	Excellent Efficiency
Sony KD-65X7500F	OLED	159	94	A	Excellent Efficiency
Hisense 65U6QF	LCD	141	81	C	Average Efficiency
TCL 65R625	QLED	124	90	A	Excellent Efficiency
Philips 65PUS7803	QLED	157	72	D	Poor Efficiency
Panasonic TX-65FZ950B	LCD	92	77	D	Poor Efficiency
Sharp LC-65EA920	QLED	109	77	D	Poor Efficiency
Samsung QLED65Q60A	LCD	152	91	A	Excellent Efficiency
LG 65UN7000PUB	QLED	93	80	C	Average Efficiency
Sony KD-65X9000E	LCD	94	92	A	Excellent Efficiency
Hisense 65H8G	LCD	138	94	A	Excellent Efficiency
TCL 65C715	LCD	101	88	B	Good Efficiency
Philips 65PUS6954	LCD	145	76	D	Poor Efficiency
Panasonic TX-65GZ800E	QLED	156	90	A	Excellent Efficiency
Sharp LC-65CC5000	OLED	112	92	A	Excellent Efficiency
Samsung UE65Q60RATXXU	LCD	143	81	C	Average Efficiency
LG 65NANO90UPA	LED	132	90	A	Excellent Efficiency
Sony KD-65X8000H	QLED	148	76	D	Poor Efficiency
Hisense 65U8G	LCD	150	84	C	Average Efficiency
TCL 65R646	LED	96	77	D	Poor Efficiency
Philips 65PUS5803	OLED	110	74	D	Poor Efficiency
Panasonic TX-65HX800E	QLED	132	73	D	Poor Efficiency
Sharp LC-65UQ1000	QLED	127	71	D	Poor Efficiency
Samsung QLED65Q60T	LED	155	80	C	Average Efficiency
LG 65UK7570PUD	QLED	105	75	D	Poor Efficiency
Sony KD-65X9500F	QLED	112	80	C	Average Efficiency
Hisense 65A6G	OLED	120	94	A	Excellent Efficiency
TCL 65S525	LED	97	90	A	Excellent Efficiency
Philips 65PUS8503	LED	118	77	D	Poor Efficiency
Panasonic TX-65FZ800E	LED	147	77	D	Poor Efficiency
Sharp LC-65CUF9000	LCD	138	90	A	Excellent Efficiency
Samsung The Frame 65LS03T	LED	151	79	D	Poor Efficiency
LG OLED65GXPUA	LCD	147	70	D	Poor Efficiency
Sony KD-65A8H	OLED	101	81	C	Average Efficiency
Hisense 65U9G	LCD	116	74	D	Poor Efficiency
TCL 65C825	LCD	106	76	D	Poor Efficiency
Philips 65PUS9002	LED	153	86	B	Good Efficiency
Panasonic TX-65HX600	LCD	132	72	D	Poor Efficiency
Sharp LC-65HF7000	OLED	105	88	B	Good Efficiency
Samsung QLED65Q70A	LCD	99	75	D	Poor Efficiency
LG 65UN8500AUA	OLED	112	74	D	Poor Efficiency
Sony KD-65X9000H	LCD	118	95	A	Excellent Efficiency
Hisense 65U6Q	LCD	129	89	B	Good Efficiency
TCL 65R635	LED	144	90	A	Excellent Efficiency
Philips 65PUS7100	OLED	113	70	D	Poor Efficiency
Panasonic TX-65FX780	LCD	156	86	B	Good Efficiency
Sharp LC-65XF7300	QLED	122	76	D	Poor Efficiency
Samsung QN65Q60RATXXU	LCD	152	79	D	Poor Efficiency
LG OLED65B8PUA	LED	130	73	D	Poor Efficiency
Sony KD-65X8000G	LCD	158	88	B	Good Efficiency
Hisense 65U7Q	OLED	128	79	D	Poor Efficiency
TCL 65P8S	OLED	148	81	C	Average Efficiency
Philips 65PUS6452	LCD	153	91	A	Excellent Efficiency
Panasonic TX-65FZ950E	LED	159	86	B	Good Efficiency
Sharp LC-65FN6000	OLED	96	85	B	Good Efficiency
Samsung UE65RU7100	LED	143	81	C	Average Efficiency
LG 65NANO85UPA	LED	100	75	D	Poor Efficiency
Sony KD-65X9500H	QLED	138	94	A	Excellent Efficiency
Hisense 65U9F	QLED	124	81	C	Average Efficiency
TCL 65R635	LED	105	79	D	Poor Efficiency
Philips 65PUS6703	QLED	107	70	D	Poor Efficiency
Panasonic TX-65FX600	QLED	145	94	A	Excellent Efficiency
Sharp LC-65UC6300	OLED	90	82	C	Average Efficiency
Samsung QLED65Q60RATXXU	QLED	97	83	C	Average Efficiency
LG OLED65CXPUA	OLED	99	88	B	Good Efficiency
Sony KD-65X9000F	OLED	114	71	D	Poor Efficiency
Hisense 65U6G	LCD	119	70	D	Poor Efficiency
TCL 65P715	OLED	99	92	A	Excellent Efficiency
Philips 65PUS7804	QLED	139	79	D	Poor Efficiency
Panasonic TX-65HX750	OLED	142	79	D	Poor Efficiency
Sharp LC-65UQ8000	LCD	119	94	A	Excellent Efficiency
Samsung The Frame 65LS03T	LCD	101	85	B	Good Efficiency
LG 65NANO90UPA	LED	146	85	B	Good Efficiency
Sony KD-65X8000E	OLED	123	89	B	Good Efficiency
Hisense 65U8Q	LED	121	91	A	Excellent Efficiency
TCL 65R646	OLED	102	81	C	Average Efficiency
Philips 65PUS8000	LED	158	72	D	Poor Efficiency
Panasonic TX-65GZ1000	OLED	154	90	A	Excellent Efficiency
Sharp LC-65EA8000	LCD	160	92	A	Excellent Efficiency
Samsung QLED65Q70T	LED	107	77	D	Poor Efficiency
LG OLED65B9PUA	OLED	158	81	C	Average Efficiency
Sony KD-65X9000H	QLED	110	87	B	Good Efficiency
Hisense 65U7Q	OLED	110	81	C	Average Efficiency
TCL 65C715	OLED	147	90	A	Excellent Efficiency
Philips 65PUS7100	QLED	155	90	A	Excellent Efficiency
Panasonic TX-65HX950	OLED	102	89	B	Good Efficiency
Sharp LC-65UQ1000	LED	106	80	C	Average Efficiency
Samsung QLED65Q60A	OLED	108	75	D	Poor Efficiency
LG 65UK7300PNA	LCD	99	84	C	Average Efficiency
Sony KD-65X8000F	LCD	105	71	D	Poor Efficiency
Hisense 65U6Q	LCD	152	78	D	Poor Efficiency
TCL 65P8S	LCD	156	86	B	Good Efficiency
Philips 65PUS6754	LED	145	74	D	Poor Efficiency
Panasonic TX-65FZ802	LED	114	83	C	Average Efficiency
Sharp LC-65CUF8062	OLED	158	81	C	Average Efficiency
Samsung The Frame 65LS03T	QLED	139	73	D	Poor Efficiency
LG 65NANO85UPA	QLED	103	83	C	Average Efficiency
Sony KD-65X9000E	QLED	98	76	D	Poor Efficiency
Hisense 65U9G	OLED	113	86	B	Good Efficiency
TCL 65P715	LED	100	71	D	Poor Efficiency
Philips 65PUS7804	LCD	104	87	B	Good Efficiency
Panasonic TX-65GZ1000	QLED	108	85	B	Good Efficiency
Sharp LC-65CX8000	OLED	159	78	D	Poor Efficiency
Samsung QLED65Q70A	QLED	118	78	D	Poor Efficiency
LG 65UN7300PUF	LED	123	94	A	Excellent Efficiency
Sony KD-65X9500H	OLED	110	81	C	Average Efficiency
Hisense 65U7Q	LCD	98	89	B	Good Efficiency
TCL 65P8S	LCD	90	91	A	Excellent Efficiency
Philips 65PUS7100	LED	99	81	C	Average Efficiency
Panasonic TX-65FZ802E	LED	121	79	D	Poor Efficiency
Sharp LC-65PUG8000	OLED	113	77	D	Poor Efficiency
Samsung QLED65Q60A	LCD	106	89	B	Good Efficiency
LG OLED65B8PUA	OLED	126	75	D	Poor Efficiency
Sony KD-65X9000G	OLED	94	90	A	Excellent Efficiency
Hisense 65U8G	QLED	121	94	A	Excellent Efficiency
TCL 65R625	QLED	97	80	C	Average Efficiency
Philips 65PUS6950	QLED	98	85	B	Good Efficiency
Panasonic TX-65HX900	QLED	142	86	B	Good Efficiency
Sharp LC-65XG8700	LED	101	88	B	Good Efficiency
Samsung QN75Q80TAFXZA	LED	144	79	D	Poor Efficiency
LG 75UN7300PUF	OLED	117	90	A	Excellent Efficiency
Sony KD-75X9000H	QLED	125	82	C	Average Efficiency
Hisense 75H9F	LCD	113	78	D	Poor Efficiency
TCL 75S425	LCD	115	78	D	Poor Efficiency
Philips 75PUS8500	QLED	98	92	A	Excellent Efficiency
Panasonic TX-75GZ1000	LED	160	77	D	Poor Efficiency
Sharp LC-75N6000U	LED	133	93	A	Excellent Efficiency
Samsung UN75NU8000FXZA	QLED	145	91	A	Excellent Efficiency
LG OLED75E8PUA	OLED	99	73	D	Poor Efficiency
Sony KD-75X8000G	OLED	137	81	C	Average Efficiency
Hisense 75U6G	QLED	116	72	D	Poor Efficiency
TCL 75R635	LED	144	79	D	Poor Efficiency
Philips 75PUS7100	QLED	149	71	D	Poor Efficiency
Panasonic TX-75HX850	LCD	143	81	C	Average Efficiency
Sharp LC-75CF880	QLED	110	77	D	Poor Efficiency
Samsung QN75Q60TAFXZA	LCD	120	70	D	Poor Efficiency
LG 75NANO80UPA	QLED	112	84	C	Average Efficiency
Sony KD-75X9000F	LCD	159	70	D	Poor Efficiency
Hisense 75H9G	LED	95	80	C	Average Efficiency
TCL 75C815	QLED	124	94	A	Excellent Efficiency
Philips 75PUS7032	OLED	99	89	B	Good Efficiency
Panasonic TX-75EZ950E	LCD	129	86	B	Good Efficiency
Sharp LC-75UA8600	LCD	121	86	B	Good Efficiency
Samsung UE75Q70RATXXU	OLED	129	90	A	Excellent Efficiency
LG 75UK7700	QLED	126	89	B	Good Efficiency
Sony KD-75X9500G	LCD	158	93	A	Excellent Efficiency
Hisense 75U7QF	QLED	159	93	A	Excellent Efficiency
TCL 75C825	OLED	127	93	A	Excellent Efficiency
Philips 75PUS7903	LED	110	93	A	Excellent Efficiency
Panasonic TX-75FX800E	QLED	90	82	C	Average Efficiency
Sharp LC-75SQ8	OLED	135	92	A	Excellent Efficiency
Samsung QLED75Q60A	OLED	108	92	A	Excellent Efficiency
LG 75UP7670	OLED	159	92	A	Excellent Efficiency
Sony KD-75X9005B	LED	114	95	A	Excellent Efficiency
Hisense 75A7G	OLED	120	71	D	Poor Efficiency
TCL 75S517	QLED	149	89	B	Good Efficiency
Philips 75PUS6031	LCD	113	87	B	Good Efficiency
Panasonic TX-75FZ952	LCD	100	78	D	Poor Efficiency
Sharp LC-75UQ10	LED	102	89	B	Good Efficiency
Samsung The Frame 75LS03T	LED	104	72	D	Poor Efficiency
LG OLED75GXPUA	LED	130	81	C	Average Efficiency
Sony KD-75A8H	LCD	160	83	C	Average Efficiency
Hisense 75U9G	LCD	112	84	C	Average Efficiency
TCL 75C825	LED	112	80	C	Average Efficiency
Philips 75PUS9002	OLED	138	91	A	Excellent Efficiency
Panasonic TX-75HX600	LED	110	83	C	Average Efficiency
Sharp LC-75HF7000	LCD	97	83	C	Average Efficiency
Samsung QLED75Q60A	OLED	96	77	D	Poor Efficiency
LG 75UN7000PUB	LCD	134	87	B	Good Efficiency
Sony KD-75X9000E	LED	138	90	A	Excellent Efficiency
Hisense 75U6Q	LCD	154	86	B	Good Efficiency
TCL 75R625	LCD	97	87	B	Good Efficiency
Philips 75PUS7803	QLED	118	89	B	Good Efficiency
Panasonic TX-75FZ950B	LCD	145	87	B	Good Efficiency
Sharp LC-75UQ1000	QLED	147	83	C	Average Efficiency
Samsung UE75RU8000FXZA	LED	101	71	D	Poor Efficiency
LG OLED75B8PUA	OLED	124	86	B	Good Efficiency
Sony KD-75X7500F	LED	146	83	C	Average Efficiency
Hisense 75U7Q	LED	135	71	D	Poor Efficiency
TCL 75P8S	OLED	124	78	D	Poor Efficiency
Philips 75PUS6452	LED	120	82	C	Average Efficiency
Panasonic TX-75FZ950E	QLED	94	78	D	Poor Efficiency
Sharp LC-75FN6000	OLED	151	86	B	Good Efficiency
Samsung UN75RU7100	LED	102	80	C	Average Efficiency
LG 75NANO85UPA	OLED	130	70	D	Poor Efficiency
Sony KD-75X9500H	LED	123	76	D	Poor Efficiency
Hisense 75U9F	OLED	101	75	D	Poor Efficiency
TCL 75R635	LCD	158	81	C	Average Efficiency
Philips 75PUS6703	LCD	91	95	A	Excellent Efficiency
Panasonic TX-75FX600	OLED	143	74	D	Poor Efficiency
Sharp LC-75UC6300	LCD	122	71	D	Poor Efficiency
Samsung QLED75Q60RATXXU	LCD	126	90	A	Excellent Efficiency
LG OLED75CXPUA	OLED	96	88	B	Good Efficiency
Sony KD-75X9000F	OLED	135	91	A	Excellent Efficiency
Hisense 75U6G	OLED	96	70	D	Poor Efficiency
TCL 75P715	LCD	139	92	A	Excellent Efficiency
Philips 75PUS7804	LED	146	94	A	Excellent Efficiency
Panasonic TX-75HX750	QLED	100	92	A	Excellent Efficiency
Sharp LC-75UQ8000	LCD	128	84	C	Average Efficiency
Samsung The Frame 75LS03T	LCD	90	88	B	Good Efficiency
LG 75NANO90UPA	QLED	149	72	D	Poor Efficiency
Sony KD-75X8000E	QLED	118	71	D	Poor Efficiency
Hisense 75U8Q	QLED	158	78	D	Poor Efficiency
TCL 75R646	OLED	150	83	C	Average Efficiency
Philips 75PUS8000	LED	136	93	A	Excellent Efficiency
Panasonic TX-75GZ1000	LED	119	93	A	Excellent Efficiency
Sharp LC-75EA8000	QLED	130	80	C	Average Efficiency
Samsung QLED75Q70T	LED	90	86	B	Good Efficiency
LG OLED75B9PUA	LED	148	84	C	Average Efficiency
Sony KD-75X9000H	LCD	152	70	D	Poor Efficiency
Hisense 75U7Q	LED	140	78	D	Poor Efficiency
TCL 75C715	LED	156	89	B	Good Efficiency
Philips 75PUS7100	QLED	114	83	C	Average Efficiency
Panasonic TX-75HX950	QLED	145	93	A	Excellent Efficiency
Sharp LC-75UQ1000	LED	152	88	B	Good Efficiency
Samsung QLED75Q60A	OLED	103	73	D	Poor Efficiency
LG 75UK7300PNA	OLED	154	81	C	Average Efficiency
Sony KD-75X8000F	OLED	145	95	A	Excellent Efficiency
Hisense 75U6Q	LED	120	79	D	Poor Efficiency
TCL 75P8S	LCD	122	81	C	Average Efficiency
Philips 75PUS6754	LED	152	72	D	Poor Efficiency
Panasonic TX-75FZ802	QLED	124	74	D	Poor Efficiency
Sharp LC-75CUF9000	LCD	111	77	D	Poor Efficiency
Samsung The Frame 75LS03T	OLED	131	79	D	Poor Efficiency
LG 75NANO85UPA	QLED	101	73	D	Poor Efficiency
Sony KD-75X9000E	LCD	94	89	B	Good Efficiency
Hisense 75U9G	LED	95	92	A	Excellent Efficiency
TCL 75P715	QLED	123	74	D	Poor Efficiency
Philips 75PUS7804	LED	113	94	A	Excellent Efficiency
Panasonic TX-75GZ1000	LED	149	92	A	Excellent Efficiency
Sharp LC-75CX8000	OLED	122	70	D	Poor Efficiency
Samsung QLED75Q70A	LCD	108	85	B	Good Efficiency
LG 75UN7300PUF	OLED	133	86	B	Good Efficiency
Sony KD-75X9500H	QLED	105	87	B	Good Efficiency
Hisense 75U7Q	OLED	122	82	C	Average Efficiency
TCL 75R625	OLED	121	80	C	Average Efficiency
Philips 75PUS6950	OLED	95	70	D	Poor Efficiency
Panasonic TX-75HX900	LCD	159	82	C	Average Efficiency
Sharp LC-75XG8700	OLED	128	74	D	Poor Efficiency
Samsung QN75Q60A	LCD	156	76	D	Poor Efficiency
LG OLED75CXPUA	QLED	121	87	B	Good Efficiency
Sony KD-75X9000G	OLED	116	87	B	Good Efficiency
Hisense 75U8G	QLED	96	83	C	Average Efficiency
TCL 75C715	QLED	146	76	D	Poor Efficiency
Philips 75PUS7100	OLED	90	77	D	Poor Efficiency
